# Supplementary material for: Neural integration underlying naturalistic prediction flexibly adapts to varying sensory input rate
Source: Nat Commun. 2021 May 11;12:2643. doi: 10.1038/s41467-021-22632-z (PMC8113607; doi:10.1038/s41467-021-22632-z)
Supplement: Supplementary file 3 — Source data and code for figures [file 41467_2021_22632_MOESM3_ESM.zip]

Archive with 54 entries (53 files):
- NCOMMS-20-28777A_Demo_SourceData/
- __MACOSX/._NCOMMS-20-28777A_Demo_SourceData
- NCOMMS-20-28777A_Demo_SourceData/SupplementaryFig1.m
- __MACOSX/NCOMMS-20-28777A_Demo_SourceData/._SupplementaryFig1.m
- NCOMMS-20-28777A_Demo_SourceData/Fig3.m
- __MACOSX/NCOMMS-20-28777A_Demo_SourceData/._Fig3.m
- NCOMMS-20-28777A_Demo_SourceData/Fig3_SourceData.mat
- __MACOSX/NCOMMS-20-28777A_Demo_SourceData/._Fig3_SourceData.mat
- NCOMMS-20-28777A_Demo_SourceData/SupplementaryFig5.m
- __MACOSX/NCOMMS-20-28777A_Demo_SourceData/._SupplementaryFig5.m
- NCOMMS-20-28777A_Demo_SourceData/SupplementaryFig7_SourceData.mat
- __MACOSX/NCOMMS-20-28777A_Demo_SourceData/._SupplementaryFig7_SourceData.mat
- NCOMMS-20-28777A_Demo_SourceData/SupplementaryFig6_SourceData.mat
- __MACOSX/NCOMMS-20-28777A_Demo_SourceData/._SupplementaryFig6_SourceData.mat
- NCOMMS-20-28777A_Demo_SourceData/Fig2_SourceData.mat
- __MACOSX/NCOMMS-20-28777A_Demo_SourceData/._Fig2_SourceData.mat
- NCOMMS-20-28777A_Demo_SourceData/NASTD_MEG_Readme.txt
- __MACOSX/NCOMMS-20-28777A_Demo_SourceData/._NASTD_MEG_Readme.txt
- NCOMMS-20-28777A_Demo_SourceData/SupplementaryFig1_SourceData.mat
- __MACOSX/NCOMMS-20-28777A_Demo_SourceData/._SupplementaryFig1_SourceData.mat
- NCOMMS-20-28777A_Demo_SourceData/Fig5_SourceData.mat
- __MACOSX/NCOMMS-20-28777A_Demo_SourceData/._Fig5_SourceData.mat
- NCOMMS-20-28777A_Demo_SourceData/SupplementaryFig2.m
- __MACOSX/NCOMMS-20-28777A_Demo_SourceData/._SupplementaryFig2.m
- NCOMMS-20-28777A_Demo_SourceData/SupplementaryFig3_SourceData.mat
- __MACOSX/NCOMMS-20-28777A_Demo_SourceData/._SupplementaryFig3_SourceData.mat
- NCOMMS-20-28777A_Demo_SourceData/SupplementaryFig4_SourceData.mat
- __MACOSX/NCOMMS-20-28777A_Demo_SourceData/._SupplementaryFig4_SourceData.mat
- NCOMMS-20-28777A_Demo_SourceData/SupplementaryFig6.m
- __MACOSX/NCOMMS-20-28777A_Demo_SourceData/._SupplementaryFig6.m
- NCOMMS-20-28777A_Demo_SourceData/SupplementaryFig5_SourceData.mat
- __MACOSX/NCOMMS-20-28777A_Demo_SourceData/._SupplementaryFig5_SourceData.mat
- NCOMMS-20-28777A_Demo_SourceData/Fig6_SourceData.mat
- __MACOSX/NCOMMS-20-28777A_Demo_SourceData/._Fig6_SourceData.mat
- NCOMMS-20-28777A_Demo_SourceData/SupplementaryFig2_SourceData.mat
- __MACOSX/NCOMMS-20-28777A_Demo_SourceData/._SupplementaryFig2_SourceData.mat
- NCOMMS-20-28777A_Demo_SourceData/Fig5.m
- __MACOSX/NCOMMS-20-28777A_Demo_SourceData/._Fig5.m
- NCOMMS-20-28777A_Demo_SourceData/SupplementaryFig3.m
- __MACOSX/NCOMMS-20-28777A_Demo_SourceData/._SupplementaryFig3.m
- NCOMMS-20-28777A_Demo_SourceData/grad.mat
- __MACOSX/NCOMMS-20-28777A_Demo_SourceData/._grad.mat
- NCOMMS-20-28777A_Demo_SourceData/SupplementaryFig7.m
- __MACOSX/NCOMMS-20-28777A_Demo_SourceData/._SupplementaryFig7.m
- NCOMMS-20-28777A_Demo_SourceData/Fig6.m
- __MACOSX/NCOMMS-20-28777A_Demo_SourceData/._Fig6.m
- NCOMMS-20-28777A_Demo_SourceData/neighbors_CTF_272_template.mat
- __MACOSX/NCOMMS-20-28777A_Demo_SourceData/._neighbors_CTF_272_template.mat
- NCOMMS-20-28777A_Demo_SourceData/SupplementaryFig4.m
- __MACOSX/NCOMMS-20-28777A_Demo_SourceData/._SupplementaryFig4.m
- NCOMMS-20-28777A_Demo_SourceData/Fig2.m
- __MACOSX/NCOMMS-20-28777A_Demo_SourceData/._Fig2.m
- NCOMMS-20-28777A_Demo_SourceData/label272.mat
- __MACOSX/NCOMMS-20-28777A_Demo_SourceData/._label272.mat
