# Supplementary material for: Neural integration underlying naturalistic prediction flexibly adapts to varying sensory input rate
Source: Nat Commun. 2021 May 11;12:2643. doi: 10.1038/s41467-021-22632-z (PMC8113607; doi:10.1038/s41467-021-22632-z)
Supplement: Supplementary file 3 — Source data and code for figures [file 41467_2021_22632_MOESM3_ESM.zip › NCOMMS-20-28777A_Demo_SourceData/Fig3.m]

%% Load and plot source data for Figure 3
%(Neuromagnetic prediction correlates for the 300 ms tone duration)

%Baumgarten et al. (2020): Neural integration underlying naturalistic
%prediction flexibly adapts to varying sensory input rate

%Corresponding source code in script: NASTD_MEG_Prediction_Main.m and 
%NASTD_MEG_ERF_Main.m

%% Load in source data
input_dir = '/isilon/LFMI/VMdrive/Thomas/NaturalisticAuditorySequences_ToneDuration(NAS_TD)/Demo_SourceData/';
load([input_dir 'Fig3_SourceData.mat']);


%% Fig. 3a (Neuromagnetic prediction correlates for 300 ms tone duration)
%Loaded Data:
    %clusters_Exp{Time window}  = output from cluster
        %statistic analysis containing input group-level t-values (group-level
        %comparison of regression coefficients per sensor and time window) and
        %output cluster information (location, significance; Fig. 3a middle inset)
    %MEG_GroupAvg* {Time window}{cluster} = Time-locked ERF data (mean or SEM) 
        %for neuromagnetic activity of trials with certain p*34 during 
        %tone 33 averaged over MEG sensors in sign. prediction 
        %effect clusters ((Fig. 3a right inset)
 
%Set parameters
tonedur_text = {'0.15', '0.3', '0.6'}; %TD length [s]
windows = [1 30; 31 60; 61 90; 91 120; 121 150; 151 180]; %Time windows [samples]
pval_clusterplotting = 0.025; %pval determining sign. sensors in topoplot (two-tailed test at p < 0.05)
samplingFreq = 600; %MEG sampline frequency [Hz]

%Fig. 3A (middle inset): Topoplots (1 per sequence beta and time window)
%showing sign. p*34 prediction effect for the 300 ms tone duration 

absmax_plot = 0;
for i_win = 1:size(windows,1)
    Num_cluster2plot = 0;
    
    %Determine clusters to be plotted
    for i_cluster = 1:clusters_Exp{i_win}.nClusters 
        cluster_p = clusters_Exp{i_win}.cluster_pval(i_cluster); 
        if cluster_p < pval_clusterplotting 
            Num_cluster2plot = Num_cluster2plot + 1; 
            
            Cluster_SensIndices = ...
                clusters_Exp{i_win}.cluster_sensors{i_cluster}; 
            
            topo_plot(Cluster_SensIndices) = ...
                clusters_Exp{i_win}.inputs.topo_stat(Cluster_SensIndices); 
            Cluster_NumSens(Num_cluster2plot) = ...
                clusters_Exp{i_win}.cluster_size(i_cluster); 
        end
    end
    
    %Read out maximum stat size to determine upper limit for scaling
    if Num_cluster2plot > 0
        if max(abs(topo_plot)) > absmax_plot
            absmax_plot = max(abs(topo_plot));
        end
    end
    
    %Update this for each window to find upper limit for scaling across windows
    topo_plot = clusters_Exp{i_win}.inputs.topo_stat;
    if max(abs(topo_plot)) > absmax_plot
        absmax_plot = max(abs(topo_plot));
    end
    
end
absmax_plot = round(absmax_plot);

%Create topoplot structure with group-level prediction effects per sensor
%and highlight significant sensor-clusters
for i_win = 1:size(windows,1)
    
    %Determine time window label
    w1 = num2str( 1000 * windows(i_win, 1) / samplingFreq , 3 );
    w2 = num2str( 1000 * windows(i_win, 2) / samplingFreq , 3 );
    
    %Read out indices and number of sensors per cluster
    nSensors = length(clusters_Exp{1}.topo_cluster);
    topo_plot = clusters_Exp{i_win}.inputs.topo_stat;
    
    nClusterPlot = 0;
    Cluster_SensIndices = [];
    
    for i_cluster = 1:clusters_Exp{i_win}.nClusters 
        cluster_p(i_cluster) = clusters_Exp{i_win}.cluster_pval(i_cluster);
        if cluster_p(i_cluster) < pval_clusterplotting 
            nClusterPlot = nClusterPlot + 1; 
            Cluster_SensIndices = ...
                [Cluster_SensIndices clusters_Exp{i_win}.cluster_sensors{i_cluster}];
            Cluster_NumSens(nClusterPlot) = ...
                clusters_Exp{i_win}.cluster_size(i_cluster);
        end
    end
    
    %Set up structure for topoplot
    data_topoplot = make_ft_struct(topo_plot', 'timelock', input_dir);
    
    %Plot topoplot
    cfg = [];
    cfg.layout    = 'CTF275.lay';
    cfg.colorbar  = 'yes';
    cfg.comment   = 'no';
    cfg.zlim = [-absmax_plot, absmax_plot];

    cfg.highlight        = 'on';
    cfg.highlightchannel = data_topoplot.label(Cluster_SensIndices);
    cfg.highlightsymbol  = '.';
    cfg.highlightcolor   = [1 1 1];
    cfg.highlightsize    = 30;
    
    h=figure;
    set(gcf,'units','normalized','outerposition',[0 0 1 1])
    
    ft_topoplotER(cfg, data_topoplot);
    
    %Add title
    if nClusterPlot == 0
        cluster_size_text = 'No significant clusters';
    else
        cluster_size_text = [];
        for i_cluster = 1:nClusterPlot
            cluster_size_text = [cluster_size_text num2str(Cluster_NumSens(i_cluster))];
            if i_cluster < nClusterPlot
                cluster_size_text = [cluster_size_text ', '];
            end
        end
    end
    
    title({['Group-level neuromagnetic prediction correlates for Tone duration 300 ms'], ...
        ['Cluster-corrected (p < ' num2str(pval_clusterplotting) ...
        '; Cluster sizes = ' cluster_size_text ' ; Time window = [' w1 ' ms - ' w2 ' ms]']})

end

%Fig. 3A (right inset): Timelocked neuromagnetic activity during p33 
%as function of p*34 for both clusters during time window 2 (50-100 ms)
for i_win = 2 %1:size(windows,1)
    
    w1 = num2str( 1000 * windows(i_win, 1) / samplingFreq , 3 );
    w2 = num2str( 1000 * windows(i_win, 2) / samplingFreq , 3 );
    
    for i_cluster = 1:length(MEG_GroupAvg_AvgClustChan_lowpredp34trials{i_win})
        if ~isempty(MEG_GroupAvg_AvgClustChan_lowpredp34trials{i_win}{i_cluster})
            
            h = figure;
            set(gcf,'units','normalized','outerposition',[0 0 1 1])
            hold on
            
            %Optional: SEM as shading
            s1 = shadedErrorBar(1:length(MEG_GroupAvg_AvgClustChan_lowpredp34trials{i_win}{i_cluster}(windows(1):windows(end))),...
                MEG_GroupAvg_AvgClustChan_lowpredp34trials{i_win}{i_cluster}(windows(1):windows(end)), ...
                MEG_GroupAvg_SEMClustChan_lowpredp34trials{i_win}{i_cluster}(windows(1):windows(end)), ...
                'lineprops','b','patchSaturation', 0.4);
            s1.mainLine.LineWidth = 3;
            s2 = shadedErrorBar(1:length(MEG_GroupAvg_AvgClustChan_middlepredp34trials{i_win}{i_cluster}(windows(1):windows(end))),...
                MEG_GroupAvg_AvgClustChan_middlepredp34trials{i_win}{i_cluster}(windows(1):windows(end)), ...
                MEG_GroupAvg_SEMClustChan_middlepredp34trials{i_win}{i_cluster}(windows(1):windows(end)), ...
                'lineprops','c','patchSaturation', 0.4);
            s2.mainLine.LineWidth = 3;
            s3 = shadedErrorBar(1:length(MEG_GroupAvg_AvgClustChan_highpredp34trials{i_win}{i_cluster}(windows(1):windows(end))),...
                MEG_GroupAvg_AvgClustChan_highpredp34trials{i_win}{i_cluster}(windows(1):windows(end)), ...
                MEG_GroupAvg_SEMClustChan_highpredp34trials{i_win}{i_cluster}(windows(1):windows(end)), ...
                'lineprops','y', 'patchSaturation', 0.4);
            s3.mainLine.LineWidth = 3;            
            
            xlim([1, length(MEG_GroupAvg_AvgClustChan_lowpredp34trials{i_win}{i_cluster}(windows(1):windows(end)))])
            ylim('auto')
            ylabel ('T');
            set(gca,'xtick',[60 120 180])
            xticklabels({'100', '200', '300'});
            xlabel('Time [ms]');
            hl = legend('low p*34', 'middle p*34', 'high p*34', 'Location', 'NorthEast');
            set(hl, 'box', 'off')
            set(hl, 'FontSize', 25)
            set(0,'DefaultLegendAutoUpdate','off')
            
            if i_cluster == 1
            cluster_side = 'Left';
            elseif i_cluster == 2
            cluster_side = 'Right' ;               
            end
                
            title({['Group-level neuromagnetic data during tone 33 as a function of p*34'], ...
                ['Sensors: Predictive processing clusters for 300 ms tone duratian (TW = ['...
                w1 '- ' w2 ' ms]; ' cluster_side ' Cluster)']})
            
        end
    end
end

%% Fig. 3b (Timelocked group-level neuromagnetic activity for low vs. high p*34 
%computed for prediciton cluster sensors vs. M100 early sensory filter

%ERF_data{Location} = struct containing:
    %.ERF = time-locked ERF data averaged over trials with low vs. high
        %p*34 for each tone duration 
    %.time = time line (samples) for each tone duration 
    %.stat_pval.predp34_lowvshigh =  cluster-corrected p-values for
        %comparison of low vs. high p*34 group-level neural activity for each 
        %tone duration 
        
 %Set parameters   
pval_ERFplotting = 0.05; %pval determining sign. sensors in topoplot (one-tailed test at p < 0.05)
Sensorcluster = {'PredictiveProcessingCluster', 'EarlySensoryFilter'}; %Sensor-clusters/Filter weights 

%Plot timelocked MEG data (per TD)
for i_tonedur = 2 %only 300 ms tone duration
    
    %Set up figure
    h = figure;
%     set(gcf,'units','normalized','outerposition',[0 0 1 1])
    hold on
    subplot_position = 0;
    set(gcf,'Renderer','painters');
    
    %Compute min/max across sensor clusters to determine y-axis scaling
    for i_sensorcluster = 1:length(Sensorcluster)
        min_ERP(i_sensorcluster) = ...
            min([ERF_data.(Sensorcluster{i_sensorcluster}).ERF.predp34_low{i_tonedur},...
            ERF_data.(Sensorcluster{i_sensorcluster}).ERF.predp34_high{i_tonedur}]);
        max_ERP(i_sensorcluster) = ...
            max([ERF_data.(Sensorcluster{i_sensorcluster}).ERF.predp34_low{i_tonedur},...
            ERF_data.(Sensorcluster{i_sensorcluster}).ERF.predp34_high{i_tonedur}]);
    end
    
    for i_sensorcluster = 1:length(Sensorcluster)   
        
        %Set up subplot
        subplot_position = subplot_position + 1;
        subplot(2,1,subplot_position);
        hold on;        
        
        %Plot grandaverage ERF for low and high p*34 trials
        plot(1:length(ERF_data.(Sensorcluster{i_sensorcluster}).ERF.predp34_low{i_tonedur}), ...
            ERF_data.(Sensorcluster{i_sensorcluster}).ERF.predp34_low{i_tonedur},'Color',[0, 0.28, 0.73],'LineWidth',2);
        hold on
        plot(1:length(ERF_data.(Sensorcluster{i_sensorcluster}).ERF.predp34_high{i_tonedur}), ...
            ERF_data.(Sensorcluster{i_sensorcluster}).ERF.predp34_high{i_tonedur},'Color',[1, 0.49, 0],'LineWidth',2);
        
        
        %Plot vertical lines demarking time points of tone presentation
        StartSample_Tone_pos = ...
            zeros(1,length(ERF_data.(Sensorcluster{i_sensorcluster}).ERF.predp34_low{i_tonedur}));
        StartSample_Tone_neg = ...
            zeros(1,length(ERF_data.(Sensorcluster{i_sensorcluster}).ERF.predp34_low{i_tonedur}));
        nSamplesPerTone = str2double(tonedur_text{i_tonedur}) * samplingFreq;
        index_T1start = ...
            find(round(ERF_data.(Sensorcluster{i_sensorcluster}).time.predp34_low{i_tonedur},4) == 0);
        
        Samples_AllToneStart = [index_T1start : nSamplesPerTone : (index_T1start + (34*nSamplesPerTone))];
        Samples_RespDisplay = Samples_AllToneStart(end) + (samplingFreq*0.4); %400ms poststim time until response window
        Samples_AllToneStart = [Samples_AllToneStart, Samples_RespDisplay];
        Label_AllToneStart = {'p1','p2','p3','p4','p5','p6','p7','p8','p9','p10',...
            'p11','p12','p13','p14','p15','p16','p17','p18','p19','p20',...
            'p21','p22','p23','p24','p25','p26','p27','p28','p29','p30',...
            'p31','p32','p33(STABLE)','p34(RATED)','','FTPLResp'};
        
        for i_SampleToneStart = Samples_AllToneStart
            StartSample_Tone_pos(i_SampleToneStart) = 1;
            StartSample_Tone_neg(i_SampleToneStart) = -1;
        end
        
        plot(1:length(StartSample_Tone_pos),...
            StartSample_Tone_pos,...
            'Color',[[127 127 127]./255],'LineWidth',0.5)
        plot(1:length(StartSample_Tone_pos),...
            StartSample_Tone_neg,...
            'Color',[[127 127 127]./255],'LineWidth',0.5)
        
        %Plot sign samples as shading
        area(1:length(ERF_data.(Sensorcluster{i_sensorcluster}).stat_pval.predp34_lowvshigh{i_tonedur}), ...
            double(ERF_data.(Sensorcluster{i_sensorcluster}).stat_pval.predp34_lowvshigh{i_tonedur} < pval_ERFplotting),...
            'basevalue',0,'FaceColor',[0.2, 0.2, 0.2],'FaceAlpha', 0.5,'LineStyle','none');
        area(1:length(ERF_data.(Sensorcluster{i_sensorcluster}).stat_pval.predp34_lowvshigh{i_tonedur}), ...
            (double(ERF_data.(Sensorcluster{i_sensorcluster}).stat_pval.predp34_lowvshigh{i_tonedur} < pval_ERFplotting))*-1,...
            'basevalue',0,'FaceColor',[0.2, 0.2, 0.2],'FaceAlpha', 0.5,'LineStyle','none');
        
        %Determine axes
        xlim([0 Samples_AllToneStart(36)])
        ylim([min_ERP(i_sensorcluster) ...
            max_ERP(i_sensorcluster)]);
        
        %Add x-axis labels (events/tone presentations)
        set(gca,'FontSize',10,'XTickLabelRotation',45)
        set(gca,'xtick',Samples_AllToneStart)
        x_label = Label_AllToneStart;
        set(gca,'FontSize',10)
        xticklabels(x_label);
        
        %Add legend
        if i_tonedur == 1
            leg = legend('p*34 = low','p*34 = high', 'Location','SouthWest');
            set(leg, 'Interpreter', 'none');
        end
        
        %Add title
        title(Sensorcluster{i_sensorcluster});
        
    end
    suptitle(['Tone Dur: ' tonedur_text{i_tonedur} ' s'])
end
