# Supplementary material for: Neural integration underlying naturalistic prediction flexibly adapts to varying sensory input rate
Source: Nat Commun. 2021 May 11;12:2643. doi: 10.1038/s41467-021-22632-z (PMC8113607; doi:10.1038/s41467-021-22632-z)
Supplement: Supplementary file 3 — Source data and code for figures [file 41467_2021_22632_MOESM3_ESM.zip › NCOMMS-20-28777A_Demo_SourceData/NASTD_MEG_Readme.txt]

Readme file for: 
Neural integration underlying naturalistic prediction flexibly adapts to varying sensory input rate
Abbrevation: NASTD_MEG
Authors: Thomas J Baumgarten et al., Nat Commun 2020

Operating system: Redhat Linux (v7.8)

Software used for data analysis:
MATLAB (https://www.mathworks.com/products/matlab.html; Version: R2017a)
FieldTrip (http://www.fieldtriptoolbox.org/; Version: fieldtrip-20180725)

Required non-standard hardware: n/a

Installation guide:
Install MATLAB and FieldTrip toolbox (~1h on "normal" desktop computer)
Set paths to include currrent folder
Unpack zip-file including 
	1) Demo script replicating each main figure from source data 
	2) Detailed source code (analysis scripts for each analysis step) in target directory

Instructions to run the demo:
After installing MATLAB and Fieldtrip, and setting paths to include the demo scripts and source files,
each script should run to reproduce the respective figure.

Source code data analysis scripts are grouped according to the respective analysis step:
0) Preprocessing of MEG data: NASTD_MEG_Preproc_Main.m
1) Analysis of Behavior: NASTD_MEG_Behav_Main.m (Fig. 2, Supplementary Fig. 7a)
2) Analysis of Neural Prediction Effects: NASTD_MEG_Prediction_Main.m (Fig. 3, Supplementary Fig. 1, 2, 3, 7b)
3) Analysis of Neural Sensory History Integration Effects: NASTD_MEG_SensoryHistoryIntegration_Main.m (Figure 5, Supplementary Fig. 4, 5, 6, 7c)
4) Analysis of Correlations between Behavioral and Neural Sensory History Integration Effects: NASTD_MEG_Corr_Main.m (Fig. 6)
