# Supplementary material for: Neural integration underlying naturalistic prediction flexibly adapts to varying sensory input rate
Source: Nat Commun. 2021 May 11;12:2643. doi: 10.1038/s41467-021-22632-z (PMC8113607; doi:10.1038/s41467-021-22632-z)
Supplement: Supplementary file 3 — Source data and code for figures [file 41467_2021_22632_MOESM3_ESM.zip › NCOMMS-20-28777A_Demo_SourceData/SupplementaryFig2.m]

%% Load and plot source data for Supplementary Figure 2
%(Familarity effects on neuromagnetic prediction correlates)

%Baumgarten et al. (2020): Neural integration underlying naturalistic
%prediction flexibly adapts to varying sensory input rate

%Corresponding source code in script: NASTD_MEG_Prediction_Main.m

%% Load in source data
input_dir = '/isilon/LFMI/VMdrive/Thomas/NaturalisticAuditorySequences_ToneDuration(NAS_TD)/Demo_SourceData/';
load([input_dir 'SupplementaryFig2_SourceData.mat']);

%Loaded Data:
%clusters_Exp{tone duration}{Experiment Half}{time window} = output from cluster
%statistic analysis containing input group-level t-values (group-level
%comparison of regression coefficients per sensor and time window) and
%output cluster information (location, significance) for
%the 150 ms (Supplementary Figure 2a),  the 300 ms (Supplementary Figure 2b),
%and 600 ms (Supplementary Figure 2c) tone duration

%Set parameters
tonedur_text = {'0.15', '0.3', '0.6'}; %TD length [s]
windows = [1 30; 31 60; 61 90; 91 120; 121 150; 151 180; 181 210; ...
    211 240; 241 270; 271 300; 301 330; 331 360]; %Time windows [samples]
pval_clusterplotting = 0.025; %pval determining sign. sensors in topoplot (two-tailed test at p < 0.05)
samplingFreq = 600; %MEG sampline frequency [Hz]
experiment_half = {'First','Last'}; %Focus on trials from the first or last half of the experiments

%% Plot topoplots showing sign. p*34 prediction effect
%per tone duration, experiment half, time window

%Determine color-scale limits
for i_tonedur = 1:length(tonedur_text)
    for i_experiment_half = 1:length(experiment_half)
        
        absmax_plot = 0;
        
        for i_win = 1:length(clusters_Exp{i_tonedur}{i_experiment_half})
            Num_cluster2plot = 0;
            
            %Determine clusters to be plotted
            for i_cluster = 1:clusters_Exp{i_tonedur}{i_experiment_half}{i_win}.nClusters
                cluster_p = clusters_Exp{i_tonedur}{i_experiment_half}{i_win}.cluster_pval(i_cluster);
                if cluster_p < pval_clusterplotting
                    Num_cluster2plot = Num_cluster2plot + 1;
                    
                    Cluster_SensIndices = ...
                        clusters_Exp{i_tonedur}{i_experiment_half}{i_win}.cluster_sensors{i_cluster};
                    topo_plot(Cluster_SensIndices) = ...
                        clusters_Exp{i_tonedur}{i_experiment_half}{i_win}.inputs.topo_stat(Cluster_SensIndices);
                    Cluster_NumSens(Num_cluster2plot) = ...
                        clusters_Exp{i_tonedur}{i_experiment_half}{i_win}.cluster_size(i_cluster);
                end
            end
            
            %Read out maximum stat size to determine upper limit for scaling
            if Num_cluster2plot > 0
                if max(abs(topo_plot)) > absmax_plot
                    absmax_plot = max(abs(topo_plot));
                end
            end
            
            %Update this for each window to find upper limit for scaling across windows
            topo_plot = clusters_Exp{i_tonedur}{i_experiment_half}{i_win}.inputs.topo_stat;
            if max(abs(topo_plot)) > absmax_plot
                absmax_plot = max(abs(topo_plot));
            end
            
        end
        absmax_plot = round(absmax_plot);
        
        %Create topoplot structure with group-avg prediction effects per sensor
        %and highlight significant sensor-clusters
        for i_win = 1:length(clusters_Exp{i_tonedur}{i_experiment_half})
            
            %Dtermine time window label
            w1 = num2str( 1000 * windows(i_win, 1) / samplingFreq , 3 );
            w2 = num2str( 1000 * windows(i_win, 2) / samplingFreq , 3 );
            
            %Read out indices and number of sensors per cluster
            nSensors = length(clusters_Exp{i_tonedur}{i_experiment_half}{1}.topo_cluster);
            topo_plot = clusters_Exp{i_tonedur}{i_experiment_half}{i_win}.inputs.topo_stat;
            
            nClusterPlot = 0;
            Cluster_SensIndices = [];
            
            for i_cluster = 1:clusters_Exp{i_tonedur}{i_experiment_half}{i_win}.nClusters
                cluster_p(i_cluster) = clusters_Exp{i_tonedur}{i_experiment_half}{i_win}.cluster_pval(i_cluster);
                if cluster_p(i_cluster) < pval_clusterplotting
                    nClusterPlot = nClusterPlot + 1;
                    Cluster_SensIndices = ...
                        [Cluster_SensIndices clusters_Exp{i_tonedur}{i_experiment_half}{i_win}.cluster_sensors{i_cluster}];
                    Cluster_NumSens(nClusterPlot) = ...
                        clusters_Exp{i_tonedur}{i_experiment_half}{i_win}.cluster_size(i_cluster);
                end
            end
            
            %Set up structure for topoplot
            data_topoplot = make_ft_struct(topo_plot', 'timelock', input_dir);
            
            %Plot topoplot
            cfg = [];
            cfg.layout    = 'CTF275.lay';
            cfg.colorbar  = 'yes';
            cfg.comment   = 'no';
            cfg.zlim = [-absmax_plot, absmax_plot];
            cfg.zlim = [-5, 5];
            
            cfg.highlight        = 'on';
            cfg.highlightchannel = data_topoplot.label(Cluster_SensIndices);
            cfg.highlightsymbol  = '.';
            cfg.highlightcolor   = [1 1 1];
            cfg.highlightsize    = 30;
            
            h=figure;
            set(gcf,'units','normalized','outerposition',[0 0 1 1])
            fontsize = 15;
            
            ft_topoplotER(cfg, data_topoplot);
            
            %Add title
            if nClusterPlot == 0
                cluster_size_text = 'No significant clusters';
            else
                cluster_size_text = [];
                for i_cluster = 1:nClusterPlot
                    cluster_size_text = [cluster_size_text num2str(Cluster_NumSens(i_cluster))];
                    if i_cluster < nClusterPlot
                        cluster_size_text = [cluster_size_text ', '];
                    end
                end
            end
            
            title({['Group-level neuromagnetic prediction correlates for Tone duration ' ...
                tonedur_text{i_tonedur} ' s; ' ...
                experiment_half{i_experiment_half} ' Half of trials'], ...
                ['Cluster-corrected (p < ' num2str(pval_clusterplotting) '' ...
                '; Cluster sizes = ' cluster_size_text ') ; Time window = [' w1 ' ms - ' w2 ' ms]']})
            
        end
    end
end
