# Supplementary material for: Neural integration underlying naturalistic prediction flexibly adapts to varying sensory input rate
Source: Nat Commun. 2021 May 11;12:2643. doi: 10.1038/s41467-021-22632-z (PMC8113607; doi:10.1038/s41467-021-22632-z)
Supplement: Supplementary file 3 — Source data and code for figures [file 41467_2021_22632_MOESM3_ESM.zip › NCOMMS-20-28777A_Demo_SourceData/SupplementaryFig6.m]

%% Load and plot source data for Supplementary Figure 6 
%(Vector Norm for Neural Sensory History Integration)

%Baumgarten et al. (2020): Neural integration underlying naturalistic
%prediction flexibly adapts to varying sensory input rate

%Corresponding source code in script: NASTD_MEG_SensoryHistoryIntegration_Main.m

%% Load in source data
input_dir = '/isilon/LFMI/VMdrive/Thomas/NaturalisticAuditorySequences_ToneDuration(NAS_TD)/Demo_SourceData/';
load([input_dir 'SupplementaryFig6_SourceData.mat']);

%Data:
    %clusters_Exp{time window) = output from cluster statistic analysis containing input 
        %group-level vector norm (group-level comparison of experimental vs. 
        %shuffled null distribution of Kprime values) per sensor and time window and
        %output cluster information

%Set parameters
windows = [1 30; 31 60; 61 90]; %Time windows [samples]
pval_clusterplotting = 0.05; %pval determining sign. sensors in topoplot (one-tailed test at p < 0.05)
samplingFreq = 600; %MEG sampline frequency [Hz]

%Determine color scaling
absmax_plot = -Inf;
absmin_plot = +Inf;
for i_win = 1:length(clusters_Exp)
    GAvgCluster_topoplot = clusters_Exp{i_win}.inputs.topo_stat;
    
    if max(abs(GAvgCluster_topoplot)) > absmax_plot
        absmax_plot = round(max(abs(GAvgCluster_topoplot)),2);
    end
    if min(abs(GAvgCluster_topoplot)) < absmin_plot
        absmin_plot = round(min(abs(GAvgCluster_topoplot)),2);
    end
end

%% Plot topoplots (1 for each time window)
for i_win = 1:length(clusters_Exp)
    %Determine TW parameters for text plotting
    w1 = num2str(1000 * windows(i_win, 1) / samplingFreq , 3 );
    w2 = num2str(1000 * windows(i_win, 2) / samplingFreq , 3 );
    win_text = [w1 '-' w2 'ms'];
        
    %Determine if cluster is significant and thus plotted
    n_cluster2plot = 0;
    cluster_sensorindices = [];
    for i_cluster = 1:clusters_Exp{i_win}.nClusters%
        cluster_pval = clusters_Exp{i_win}.cluster_pval(i_cluster);
        if cluster_pval < pval_clusterplotting
            n_cluster2plot = n_cluster2plot + 1;
            cluster_sensorindices = [cluster_sensorindices; clusters_Exp{i_win}.cluster_sensors{i_cluster}];
            cluster_size(n_cluster2plot) = clusters_Exp{i_win}.cluster_size(i_cluster);
        end
    end
    
    %Set up topoplot struct
    topo_plot = clusters_Exp{i_win}.inputs.topo_stat;
    dat = make_ft_struct(topo_plot', 'timelock', input_dir);
    
    dat.time   = 0;
    
    cfg = [];
    cfg.layout    = 'CTF275.lay';
    cfg.comment   = 'no';
    cfg.colorbar  = 'yes';
    cfg.zlim      = [absmin_plot absmax_plot];
    cfg.zlim      = [8 12];
    cfg.highlight           = 'on';
    cfg.highlightcolor      = [0.9 0.9 0.9];
    cfg.highlightsymbol     = '.';
    cfg.highlightsize       = 30;
    cfg.highlightchannel = dat.label(cluster_sensorindices);
    
    dat.avg = clusters_Exp{i_win}.inputs.topo_stat;
    
    %Plot topoplot
    h = figure;
    set(gcf,'units','normalized','outerposition',[0 0 1 1])
    ft_topoplotER(cfg, dat);
    
    %Add title
    if n_cluster2plot == 0
        cluster_size_text = 'No significant clusters';
    else
        cluster_size_text = [];
        for i_cluster = 1:n_cluster2plot
            cluster_size_text = [cluster_size_text num2str(cluster_size(i_cluster))];
            if i_cluster < n_cluster2plot
                cluster_size_text = [cluster_size_text ', '];
            end
        end
    end
    title({['Vector Norm - sign. Sensors (exp vs. shuff,p < ' ...
        num2str(pval_clusterplotting) '; Cluster-corrected; ' ...
        cluster_size_text ' sign. Sensors); TW: ' win_text]})
end
