# Supplementary material for: Neural integration underlying naturalistic prediction flexibly adapts to varying sensory input rate
Source: Nat Commun. 2021 May 11;12:2643. doi: 10.1038/s41467-021-22632-z (PMC8113607; doi:10.1038/s41467-021-22632-z)
Supplement: Supplementary file 3 — Source data and code for figures [file 41467_2021_22632_MOESM3_ESM.zip › NCOMMS-20-28777A_Demo_SourceData/Fig5.m]

%% Load and plot source data for Figure 5 
%(Comparing neural Sensory History Integration (SHI) across tone durations)

%Baumgarten et al. (2020): Neural integration underlying naturalistic
%prediction flexibly adapts to varying sensory input rate

%Corresponding source code in script: NASTD_MEG_SensoryHistoryIntegration_Main.m

%% Load in source data
input_dir = '/isilon/LFMI/VMdrive/Thomas/NaturalisticAuditorySequences_ToneDuration(NAS_TD)/Demo_SourceData/';
load([input_dir 'Fig5_SourceData.mat']);

%Data:
%Kprime_perSensor = experimental and shuffled Kprime values for all
    %tone durations (x = 150 ms, y = 300 ms, z = 600 ms) for each sensor; 
    %Used to plot prime values in 3D coordinate system.
%Kprime_2Dplane_perSensor = experimental and shuffled Kprime values for all
    %tone durations (x = 150 ms, y = 300 ms, z = 600 ms) projected on 2D plane
    %spanned between both hypothesis-derived orientation lines; Used to plot
    %Kprime values in 2D coordinate system.
%SOI = struct containing the sensor indices of predetermined
    %sensor-clusters of interest. Used to restrict analyses to specifc
    %sensor-cluster and to plot respective sensor-cluster in schematic
    %topoplots.
%VectorNorm_perSensor = experimental and shuffled vector norm values for 
    %each sensor; Used to plot histogram illustrating position of 
    %experimental norm data relative to shuffled null distribution
%VectorAngle_InformationLine_perSensor = experimental and shuffled vector 
    %angle (to hypothesis-dervied information line; Hypothesis 2 in 
    %manuscript) values for each sensor; Used to plot histogram 
    %illustrating position of experimental angle data relative to shuffled 
    %null distribution
%VectorAngle_DurationLine_perSensor = experimental and shuffled vector 
    %angle (to hypothesis-dervied duration line; Hypothesis 1 in 
    %manuscript) values for each sensor; Used to plot histogram 
    %illustrating position of experimental angle data relative to shuffled 
    %null distribution
    
%Note: For Kprime analyses targeting sensor-clusters dervied from 
    %the DurationLineEffect and the InformationLineEffect, figures in the 
    %main manuscript used a different iteration of the randomized permutation 
    %for the shuffled Kprime null distribution. To save memory, here all 
    %sensor-cluster use the same randomized permutation. Consequently, 
    %shuffled data in the 3D plots and histograms is slightly different. 
    %Importantly, results remain qualitively identical.

%Set parameters
windows = [1 30; 31 60; 61 90]; %Time windows (samples)
samplingFreq = 600;
OrientationLines.EndPoint_DurationLine = [10 5 2.5];%End point Duration line in 3D coordinate system
OrientationLines.EndPoint_InformationLine = [10 10 10];%End point Information line in 3D coordinate system
Sensorcluster = ... %Different sensors of interest combinations used
    {'PredictiveProcessingCluster', ...(Fig. 5a)
    'SensorCluster_InformationLineEffect', ...(Fig. 5b)
    'SensorCluster_DurationLineEffect'}; %(Fig. 5c)

%% Plot data (per sensors of interest combination)
for i_sensorcluster = 1:length(Sensorcluster)
    
    %% Plot topoplot showing sensors of interest
    %Select corresponding time windows and cluster
    if i_sensorcluster == 1 %For predictive processing cluster (Fig. 5a)
        selected_windows = 2; %Focus on TW2 (50-100 ms)
        selected_clusters = [1 2]; %And both clusters   
    elseif i_sensorcluster == 2 %For information line cluster (Fig. 5b)
        selected_windows = 1;%Focus on only TW1 (0-50 ms)
        selected_clusters = 1;%And only cluster  
    elseif i_sensorcluster == 3 %For duration line clusters (Fig. 5c)
        selected_windows = 2; %Focus on TW2 (50-100 ms)
        selected_clusters = 1;%And only cluster 
    end
              
    for i_win = selected_windows
        %Fill topoplots with angle data
        if i_sensorcluster == 1%For predictive processing cluster (Fig. 5a)
            topo_fill = zeros(272,1); %Leave topo empty, since it is defined by neural prediction effects
        elseif i_sensorcluster == 2
            topo_fill = VectorAngle_InformationLine_perSensor.angle_exp{i_win};
        elseif i_sensorcluster == 3
            topo_fill = VectorAngle_DurationLine_perSensor.angle_exp{i_win};
        end

        %Determine time window labels
        for i_cluster = selected_clusters
            
            w1 = num2str(1000 * windows(i_win,1) / samplingFreq , 3 );
            w2 = num2str(1000 * windows(i_win,2) / samplingFreq , 3 );
            win_title = ['TW = [' w1 ' ms - ' w2 ' ms]'];
            win_text = [w1 '-' w2 'ms'];
            
            %Set up plotting struct
            dat = make_ft_struct(topo_fill, 'timelock', input_dir);
            
            cfg                     = [];
            cfg.layout              = 'CTF275.lay';
            cfg.comment             = 'no';
            cfg.colorbar            = 'no';
            cfg.style               = 'both';
            cfg.zlim                = [0 1];
            cfg.highlight           = 'on';
            cfg.highlightcolor      = [0.1 0.1 0.1];
            cfg.highlightsymbol     = '.';
            cfg.highlightsize       = 30;
            
            cfg.highlightchannel    = ...
                SOI.((Sensorcluster{i_sensorcluster})){i_win}{i_cluster};
            
            cfg.zlim = 'maxmin';
            
            dat.avg = topo_fill;
            
            h = figure;
%             set(gcf,'units','normalized','outerposition',[0 0 1 1])
            ft_topoplotER(cfg, dat);
            
            title(['Topoplot: ' Sensorcluster{i_sensorcluster} '; Timewindow: ' ...
                win_text '; Clusternumber: ' num2str(i_cluster)],...
                'Interpreter','none')
            
            %% Plot Kprime values in 3D space
            %Set up figure
            h = figd(15,10,25);
            set(gcf,'units','normalized','outerposition',[0 0 1 1])
            set(gcf,'Renderer','painters');
            
            %Plot hypothesis-derived orientation lines
            plot3([0:8],[0:8],[0:8], '-', 'color', [0.4 0.8 1.0]) %Information bottleneck: "Information Line" (Hypothesis 2)
            hold on
            plot3([0:8], [0:0.5:4], [0:0.25:2], '-', 'color', [1.0 0.4 0.4]) %Temporal bottleneck: "Duration Line" (Hypothesis 1)
            grid on
            xlabel('Kprime (150 ms TD)')
            ylabel('Kprime (300 ms TD)')
            zlabel('Kprime (600 ms TD)')
            set(gca,'XTick', [0 2 4 6 8])
            set(gca,'YTick', [0 2 4 6 8])
            set(gca,'ZTick', [0 2 4 6 8])
            axis square
            axis equal
            set(gca,'linewidth',3)
            view(-15,15)
            
            %Plot center of mass (across sensors) for shuffled Kprime values for each repetition
            scatter3(...
                mean(Kprime_perSensor.x_null{i_win}...
                (:,SOI.((Sensorcluster{i_sensorcluster})){i_win}{i_cluster}),2), ...
                mean(Kprime_perSensor.y_null{i_win}...
                (:,SOI.((Sensorcluster{i_sensorcluster})){i_win}{i_cluster}),2), ...
                mean(Kprime_perSensor.z_null{i_win}...
                (:,SOI.((Sensorcluster{i_sensorcluster})){i_win}{i_cluster}),2), ...
                45,  [0.2 0.2 0.2], 'filled', ...
                'd', 'MarkerFaceAlpha', 0.5);
            
            %Plot border around shuffled Kprime value distribution
            Xcoord_allShuff = [];
            Ycoord_allShuff = [];
            Zcoord_allShuff = [];
            for i_repetition = 1:length(Kprime_perSensor.x_null{i_win})
                Xcoord_allShuff = [Xcoord_allShuff; ...
                    Kprime_perSensor.x_null{i_win}(i_repetition, ...
                    SOI.((Sensorcluster{i_sensorcluster})){i_win}{i_cluster})'];
                Ycoord_allShuff = [Ycoord_allShuff; ...
                    Kprime_perSensor.y_null{i_win}(i_repetition, ...
                    SOI.((Sensorcluster{i_sensorcluster})){i_win}{i_cluster})'];
                Zcoord_allShuff = [Zcoord_allShuff; ...
                    Kprime_perSensor.z_null{i_win}(i_repetition, ...
                    SOI.((Sensorcluster{i_sensorcluster})){i_win}{i_cluster})'];
            end
            border_pointcloudSHUFFclusterSOI = ...
                boundary([Xcoord_allShuff, Ycoord_allShuff, Zcoord_allShuff]);
            hold on;
            trisurf(border_pointcloudSHUFFclusterSOI, ...
                Xcoord_allShuff, ...
                Ycoord_allShuff, ...
                Zcoord_allShuff, ...
                'FaceColor', [0.2 0.2 0.2], 'FaceAlpha', 0.1, 'EdgeAlpha', 0.1);
            
            %Plot experimental Kprime values for respective selected sensors
            scatter3(...
                Kprime_perSensor.x_exp{i_win}...
                (SOI.((Sensorcluster{i_sensorcluster})){i_win}{i_cluster}), ...
                Kprime_perSensor.y_exp{i_win}...
                (SOI.((Sensorcluster{i_sensorcluster})){i_win}{i_cluster}), ...
                Kprime_perSensor.z_exp{i_win}...
                (SOI.((Sensorcluster{i_sensorcluster})){i_win}{i_cluster}), ...
                45,  [0.109 0.596, 0.086], 'filled', ...
                'MarkerFaceAlpha', 0.5);
            %Plot center of mass across sensors for experimental Kprime distribution
            scatter3(...
                mean(Kprime_perSensor.x_exp{i_win}...
                (SOI.((Sensorcluster{i_sensorcluster})){i_win}{i_cluster})), ...
                mean(Kprime_perSensor.y_exp{i_win}...
                (SOI.((Sensorcluster{i_sensorcluster})){i_win}{i_cluster})), ...
                mean(Kprime_perSensor.z_exp{i_win}...
                (SOI.((Sensorcluster{i_sensorcluster})){i_win}{i_cluster})), ...
                250,  [0.109 0.596, 0.086], 'filled', ...
                'd', 'MarkerFaceAlpha', 1);
            %Plot border around around experimental Kprime value
            border_pointcloudEXPclusterSOI = ...
                boundary([Kprime_perSensor.x_exp{i_win}...
                (SOI.((Sensorcluster{i_sensorcluster})){i_win}{i_cluster}); ...
                Kprime_perSensor.y_exp{i_win}...
                (SOI.((Sensorcluster{i_sensorcluster})){i_win}{i_cluster}); ...
                Kprime_perSensor.z_exp{i_win}...
                (SOI.((Sensorcluster{i_sensorcluster})){i_win}{i_cluster})]');
            hold on;
            trisurf(border_pointcloudEXPclusterSOI, ...
                Kprime_perSensor.x_exp{i_win}...
                (SOI.((Sensorcluster{i_sensorcluster})){i_win}{i_cluster}), ...
                Kprime_perSensor.y_exp{i_win}...
                (SOI.((Sensorcluster{i_sensorcluster})){i_win}{i_cluster}), ...
                Kprime_perSensor.z_exp{i_win}...
                (SOI.((Sensorcluster{i_sensorcluster})){i_win}{i_cluster}), ...
                'FaceColor', [0.109 0.596, 0.086], 'FaceAlpha', 0.1, 'EdgeAlpha', 0.1)
            
            title(['Kprime - 3D plot: ' Sensorcluster{i_sensorcluster} '; Timewindow: ' ...
                win_text '; Clusternumber: ' num2str(i_cluster)],...
                'Interpreter','none')
            
            %% Plot 2D-representation for Kprime values projected onto plane between orientation lines
            h = figd(15,10,25);
            set(gcf,'units','normalized','outerposition',[0 0 1 1])
            set(gcf,'renderer','painters');
            set(get(gca,'child'),'FaceColor','interp','CDataMode','auto');
            
            xlim([0 8])
            ylim([0 8])
            view(0,90)
            caxis([0 200])
            grid on
            set(gca,'XTick', [0 2 4 6 8])
            set(gca,'YTick', [0 2 4 6 8])
            set(gca,'ZTick', [0 2 4 6 8])
            
            %Plot hypothesis-derived orientation lines
            hold on
            plot3([0:OrientationLines.EndPoint_InformationLine(1)],...
                [0:OrientationLines.EndPoint_InformationLine(2)], ...
                [0:OrientationLines.EndPoint_InformationLine(3)], ...
                '-', 'color', [0.4000    0.8000    1.0000],...
                'LineWidth', 10) %Information line (unity vector)
            hold on
            plot3([0:OrientationLines.EndPoint_DurationLine(1)], ...
                [0:0.5:OrientationLines.EndPoint_DurationLine(2)], ...
                [0:0.25:OrientationLines.EndPoint_DurationLine(3)], ...
                '-', 'color', [1.0000    0.4000    0.4000],...
                'LineWidth', 10) %Duration Line
            hold on
            
            %Plot emprirical Kprime values
            hold on; scatter3(Kprime_2Dplane_perSensor.x_exp{i_win}...
                (SOI.((Sensorcluster{i_sensorcluster})){i_win}{i_cluster}), ...
                Kprime_2Dplane_perSensor.y_exp{i_win}...
                (SOI.((Sensorcluster{i_sensorcluster})){i_win}{i_cluster}), ...
                Kprime_2Dplane_perSensor.z_exp{i_win}...
                (SOI.((Sensorcluster{i_sensorcluster})){i_win}{i_cluster}), ...
                45, [0.109 0.596, 0.086], 'filled', ...
                'MarkerFaceAlpha', 0.5);
            %Plot emprirical Kprime value center of mass
            hold on; scatter3(mean(Kprime_2Dplane_perSensor.x_exp{i_win}...
                (SOI.((Sensorcluster{i_sensorcluster})){i_win}{i_cluster})), ...
                mean(Kprime_2Dplane_perSensor.y_exp{i_win}...
                (SOI.((Sensorcluster{i_sensorcluster})){i_win}{i_cluster})), ...
                mean(Kprime_2Dplane_perSensor.z_exp{i_win}...
                (SOI.((Sensorcluster{i_sensorcluster})){i_win}{i_cluster})), ...
                250,  [0.109 0.596, 0.086], 'filled', ...
                'd', 'MarkerFaceAlpha', 1);
            
            %Plot shuffled Kprime value center of mass
            hold on; scatter3(mean(Kprime_2Dplane_perSensor.x_null{i_win}...
                (:,SOI.((Sensorcluster{i_sensorcluster})){i_win}{i_cluster}),2), ...
                mean(Kprime_2Dplane_perSensor.y_null{i_win}...
                (:,SOI.((Sensorcluster{i_sensorcluster})){i_win}{i_cluster}),2), ...
                mean(Kprime_2Dplane_perSensor.z_null{i_win}...
                (:,SOI.((Sensorcluster{i_sensorcluster})){i_win}{i_cluster}),2), ...
                45,  [0.2 0.2 0.2], 'filled', ...
                'd', 'MarkerFaceAlpha', 0.25);
            %Plot border around shuffled distribution
            Xcoord_allShuff = [];
            Ycoord_allShuff = [];
            Zcoord_allShuff = [];
            for i_repetition = 1:length(Kprime_2Dplane_perSensor.x_null{i_win})
                Xcoord_allShuff = ...
                    [Xcoord_allShuff; Kprime_2Dplane_perSensor.x_null{i_win}(i_repetition, ...
                    SOI.((Sensorcluster{i_sensorcluster})){i_win}{i_cluster})'];
                Ycoord_allShuff = ...
                    [Ycoord_allShuff; Kprime_2Dplane_perSensor.y_null{i_win}(i_repetition, ...
                    SOI.((Sensorcluster{i_sensorcluster})){i_win}{i_cluster})'];
                Zcoord_allShuff = ...
                    [Zcoord_allShuff; Kprime_2Dplane_perSensor.z_null{i_win}(i_repetition, ...
                    SOI.((Sensorcluster{i_sensorcluster})){i_win}{i_cluster})'];
            end
            border_pointcloudSHUFFclusterSOI = ...
                boundary([Xcoord_allShuff, Ycoord_allShuff, Zcoord_allShuff]);
            hold on;
            trisurf(border_pointcloudSHUFFclusterSOI, ...
                Xcoord_allShuff, ...
                Ycoord_allShuff, ...
                Zcoord_allShuff, ...
                'FaceColor', [0.2 0.2 0.2], 'FaceAlpha', 0.1, 'EdgeAlpha', 0.01);
            
            title(['Kprime - 2D plot: ' Sensorcluster{i_sensorcluster} '; Timewindow: ' ...
                win_text '; Clusternumber: ' num2str(i_cluster)],...
                'Interpreter','none') 
            
            %% Plot Histograms depicting experimental vs. shuffled Kprime dirstribution
            %Vector norm
            h = figure;
            set(gcf,'units','normalized','outerposition',[0 0 1 1])
            
            hist(mean(VectorNorm_perSensor.norm_null{i_win}...
                (SOI.((Sensorcluster{i_sensorcluster})){i_win}{i_cluster},:),1),20);
            h = findobj(gca,'Type','patch');
            h.FaceColor = [0.5 0.5 0.5]; h.EdgeColor = 'k'; hold on;
            plot([mean(VectorNorm_perSensor.norm_exp{i_win}...
                (SOI.((Sensorcluster{i_sensorcluster})){i_win}{i_cluster},:),1) ...
                mean(VectorNorm_perSensor.norm_exp{i_win}...
                (SOI.((Sensorcluster{i_sensorcluster})){i_win}{i_cluster},:),1)],...
                [0 175],'g','LineWidth',5);
            pval = sum(mean(VectorNorm_perSensor.norm_null{i_win}...
                (SOI.((Sensorcluster{i_sensorcluster})){i_win}{i_cluster},:),1) >= ...
                mean(VectorNorm_perSensor.norm_exp{i_win}...
                (SOI.((Sensorcluster{i_sensorcluster})){i_win}{i_cluster},:),1)) / ...
                size(VectorNorm_perSensor.norm_null{i_win},2);
            title(['Kprime - Vector Norm - Histogram: ' Sensorcluster{i_sensorcluster} '; Timewindow: ' ...
                win_text '; Clusternumber: ' num2str(i_cluster) '; p-value = ' num2str(pval)],...
                'Interpreter','none')
            xlabel('Vector Norm');
            xlim([7 12])
            set(gca,'XTick', [7 8 9 10 11 12])
            ylabel(['Freq (' num2str(size(VectorNorm_perSensor.norm_null{i_win},2)) ' repetitions total)'])
            ylim([0 175])
            set(gca,'YTick', [0 50 100 150])
            
            %Vector Angle - Temporal bottleneck / Duration Line
            h = figure;
            set(gcf,'units','normalized','outerposition',[0 0 1 1])
            
            hist(mean(VectorAngle_DurationLine_perSensor.angle_null{i_win}...
                (SOI.((Sensorcluster{i_sensorcluster})){i_win}{i_cluster},:),1),20);
            h = findobj(gca,'Type','patch');
            h.FaceColor = [0.5 0.5 0.5]; h.EdgeColor = 'k'; hold on;
            plot([mean(VectorAngle_DurationLine_perSensor.angle_exp{i_win}...
                (SOI.((Sensorcluster{i_sensorcluster})){i_win}{i_cluster},:),1) ...
                mean(VectorAngle_DurationLine_perSensor.angle_exp{i_win}...
                (SOI.((Sensorcluster{i_sensorcluster})){i_win}{i_cluster},:),1)],...
                [0 175],'g','LineWidth',5);
            pval = sum(mean(VectorAngle_DurationLine_perSensor.angle_null{i_win}...
                (SOI.((Sensorcluster{i_sensorcluster})){i_win}{i_cluster},:),1) <= ...
                mean(VectorAngle_DurationLine_perSensor.angle_exp{i_win}...
                (SOI.((Sensorcluster{i_sensorcluster})){i_win}{i_cluster},:),1)) / ...
                size(VectorAngle_DurationLine_perSensor.angle_null{i_win},2);
            title(['Kprime - Vector Angle to Duration Line - Histogram: ' ...
                Sensorcluster{i_sensorcluster} '; Timewindow: ' ...
                win_text '; Clusternumber: ' num2str(i_cluster) ...
                '; p-value = ' num2str(pval)],...
                'Interpreter','none')
            xlabel('Vector Angle [radians]');
            xlim([0.35 0.6])
            set(gca,'XTick', [0.4 0.5 0.6])
            ylabel(['Freq (' num2str(size(...
                VectorAngle_DurationLine_perSensor.angle_null{i_win},2)) ...
                ' repetitions total)'])
            ylim([0 175])
            set(gca,'YTick', [0 100 150])
            
            %Vector Angle - Information bottleneck / Information Line
            h = figure;
            set(gcf,'units','normalized','outerposition',[0 0 1 1])
            
            hist(mean(VectorAngle_InformationLine_perSensor.angle_null{i_win}...
                (SOI.((Sensorcluster{i_sensorcluster})){i_win}{i_cluster},:),1),20);
            h = findobj(gca,'Type','patch');
            h.FaceColor = [0.5 0.5 0.5]; h.EdgeColor = 'k'; hold on;
            plot([mean(VectorAngle_InformationLine_perSensor.angle_exp{i_win}...
                (SOI.((Sensorcluster{i_sensorcluster})){i_win}{i_cluster},:),1) ...
                mean(VectorAngle_InformationLine_perSensor.angle_exp{i_win}...
                (SOI.((Sensorcluster{i_sensorcluster})){i_win}{i_cluster},:),1)],...
                [0 175],'g','LineWidth',5);
            pval = sum(mean(VectorAngle_InformationLine_perSensor.angle_null{i_win}...
                (SOI.((Sensorcluster{i_sensorcluster})){i_win}{i_cluster},:),1) <= ...
                mean(VectorAngle_InformationLine_perSensor.angle_exp{i_win}...
                (SOI.(Sensorcluster{i_sensorcluster}){i_win}{i_cluster},:),1)) / ...
                size(VectorAngle_InformationLine_perSensor.angle_null{i_win},2);
            title(['Kprime - Vector Angle to Information Line - Histogram: ' ...
                Sensorcluster{i_sensorcluster} '; Timewindow: ' ...
                win_text '; Clusternumber: ' num2str(i_cluster) ...
                '; p-value = ' num2str(pval)],...
                'Interpreter','none')
            xlabel('Vector Angle [radians]');
            xlim([0 0.2])
            set(gca,'XTick', [0.05 0.1 0.15])
            ylabel(['Freq (' ...
                num2str(size(VectorAngle_InformationLine_perSensor.angle_null{i_win},2)) ...
                ' repetitions total)'])
            ylim([0 175])
            set(gca,'YTick', [0 100 150])     
            
        end
    end
end
