# Supplementary material for: Neural integration underlying naturalistic prediction flexibly adapts to varying sensory input rate
Source: Nat Commun. 2021 May 11;12:2643. doi: 10.1038/s41467-021-22632-z (PMC8113607; doi:10.1038/s41467-021-22632-z)
Supplement: Supplementary file 3 — Source data and code for figures [file 41467_2021_22632_MOESM3_ESM.zip › NCOMMS-20-28777A_Demo_SourceData/SupplementaryFig3.m]

%% Load and plot source data for Supplementary Figure 3 
%(Neuromagnetic prediction correlates per tone duration)

%Baumgarten et al. (2020): Neural integration underlying naturalistic
%prediction flexibly adapts to varying sensory input rate

%Corresponding source code in script: NASTD_MEG_ERF_Main.m

%% Load in source data
input_dir = '/isilon/LFMI/VMdrive/Thomas/NaturalisticAuditorySequences_ToneDuration(NAS_TD)/Demo_SourceData/';
load([input_dir 'SupplementaryFig3_SourceData.mat']);

%Loaded Data:
 %ERF_data{Location} = struct containing:
    %.ERF = time-locked ERF data averaged over trials with low vs. high
        %p*34 for each tone duration 
    %.time = time line (samples) for each tone duration 
    %.stat_pval.predp34_lowvshigh =  cluster-corrected p-values for
        %comparison of low vs. high p*34 group-level neural activity for each 
        %tone duration 
    
%Set parameters
tonedur_text = {'0.15', '0.3', '0.6'}; %TD length [s]
windows = [1 30; 31 60; 61 90; 91 120; 121 150; 151 180]; %Time windows [samples]
pval_clusterplotting = 0.025; %pval determining sign. sensors in topoplot (two-tailed test at p < 0.05)
samplingFreq = 600; %MEG sampline frequency [Hz]
pval_ERFplotting = 0.05; 
%pval determining sign. sensors in topoplot (two-tailed test at p < 0.05; 
%p-values adjusted to two-tailed test via FT-function)
Sensorcluster = {'PredictiveProcessingCluster', 'EarlySensoryFilter'};

%% Plot Supplementary Figure 3 (1 figure per TD)
%(Timelocked group-average neuromagnetic activity for low vs. high )
%p*34 for prediciton cluster sensors vs. M100 early sensory filter

for i_tonedur = [1 3] %only 150 ms and 600 ms tone duration
    
    %Set up figure
    h = figure;
    set(gcf,'units','normalized','outerposition',[0 0 1 1])
    hold on
    subplot_position = 0;
    set(gcf,'Renderer','painters');
    
    %Compute min/max across sensor clusters to determine y-axis scaling
    for i_sensorcluster = 1:length(Sensorcluster)
        min_ERP(i_sensorcluster) = ...
            min([ERF_data.(Sensorcluster{i_sensorcluster}).ERF.predp34_low{i_tonedur},...
            ERF_data.(Sensorcluster{i_sensorcluster}).ERF.predp34_high{i_tonedur}]);
        max_ERP(i_sensorcluster) = ...
            max([ERF_data.(Sensorcluster{i_sensorcluster}).ERF.predp34_low{i_tonedur},...
            ERF_data.(Sensorcluster{i_sensorcluster}).ERF.predp34_high{i_tonedur}]);
    end
    
    for i_sensorcluster = 1:length(Sensorcluster)   
        
        %Set up subplot
        subplot_position = subplot_position + 1;
        subplot(2,1,subplot_position);
        hold on;        
        
        %Plot grandaverage ERF for low and high p*34
        plot(1:length(ERF_data.(Sensorcluster{i_sensorcluster}).ERF.predp34_low{i_tonedur}), ...
            ERF_data.(Sensorcluster{i_sensorcluster}).ERF.predp34_low{i_tonedur},...
            'Color',[0, 0.28, 0.73],'LineWidth',2);
        hold on
        plot(1:length(ERF_data.(Sensorcluster{i_sensorcluster}).ERF.predp34_high{i_tonedur}), ...
            ERF_data.(Sensorcluster{i_sensorcluster}).ERF.predp34_high{i_tonedur},...
            'Color',[1, 0.49, 0],'LineWidth',2);
        
        
        %Plot vertical lines demarking time points of tone presentation
        StartSample_Tone_pos = zeros(1,length(ERF_data.(Sensorcluster{i_sensorcluster}).ERF.predp34_low{i_tonedur}));
        StartSample_Tone_neg = zeros(1,length(ERF_data.(Sensorcluster{i_sensorcluster}).ERF.predp34_low{i_tonedur}));
        nSamplesPerTone = str2double(tonedur_text{i_tonedur}) * samplingFreq;
        index_T1start = find(round(ERF_data.(Sensorcluster{i_sensorcluster}).time.predp34_low{i_tonedur},4) == 0);
        
        Samples_AllToneStart = [index_T1start : nSamplesPerTone : (index_T1start + (34*nSamplesPerTone))];
        Samples_RespDisplay = Samples_AllToneStart(end) + (samplingFreq*0.4); %400ms poststim time until response window
        Samples_AllToneStart = [Samples_AllToneStart, Samples_RespDisplay];
        Label_AllToneStart = {'p1','p2','p3','p4','p5','p6','p7','p8','p9','p10',...
            'p11','p12','p13','p14','p15','p16','p17','p18','p19','p20',...
            'p21','p22','p23','p24','p25','p26','p27','p28','p29','p30',...
            'p31','p32','p33(STABLE)','p34(RATED)','','FTPLResp'};
        
        for i_SampleToneStart = Samples_AllToneStart
            StartSample_Tone_pos(i_SampleToneStart) = 1;
            StartSample_Tone_neg(i_SampleToneStart) = -1;
        end
        
        plot(1:length(StartSample_Tone_pos),...
            StartSample_Tone_pos,...
            'Color',[[127 127 127]./255],'LineWidth',0.5)
        plot(1:length(StartSample_Tone_pos),...
            StartSample_Tone_neg,...
            'Color',[[127 127 127]./255],'LineWidth',0.5)
        
        %Plot sign samples as shading
        area(1:length(ERF_data.(Sensorcluster{i_sensorcluster}).stat_pval.predp34_lowvshigh{i_tonedur}), ...
            double(ERF_data.(Sensorcluster{i_sensorcluster}).stat_pval.predp34_lowvshigh{i_tonedur} < pval_ERFplotting),...
            'basevalue',0,'FaceColor',[0.2, 0.2, 0.2],'FaceAlpha', 0.5,'LineStyle','none');
        area(1:length(ERF_data.(Sensorcluster{i_sensorcluster}).stat_pval.predp34_lowvshigh{i_tonedur}), ...
            (double(ERF_data.(Sensorcluster{i_sensorcluster}).stat_pval.predp34_lowvshigh{i_tonedur} < pval_ERFplotting))*-1,...
            'basevalue',0,'FaceColor',[0.2, 0.2, 0.2],'FaceAlpha', 0.5,'LineStyle','none');
        
        %Determine axes
        xlim([0 Samples_AllToneStart(36)]) %prestim to poststim
        ylim([min_ERP(i_sensorcluster) ...
            max_ERP(i_sensorcluster)]);
        
        %Add x-axis label [events]
        set(gca,'FontSize',10,'XTickLabelRotation',45)
        set(gca,'xtick',Samples_AllToneStart)
        x_label = Label_AllToneStart;
        set(gca,'FontSize',10)
        xticklabels(x_label);
        
        %Add legend
        if i_tonedur == 1
            leg = legend('p*34 = low','p*34 = high', 'Location','SouthWest');
            set(leg, 'Interpreter', 'none');
        end
        
        %Add title
        title(Sensorcluster{i_sensorcluster});
        
    end
    suptitle(['Tone Dur: ' tonedur_text{i_tonedur} ' s'])
end
