# Supplementary material for: Neural integration underlying naturalistic prediction flexibly adapts to varying sensory input rate
Source: Nat Commun. 2021 May 11;12:2643. doi: 10.1038/s41467-021-22632-z (PMC8113607; doi:10.1038/s41467-021-22632-z)
Supplement: Supplementary file 3 — Source data and code for figures [file 41467_2021_22632_MOESM3_ESM.zip › NCOMMS-20-28777A_Demo_SourceData/SupplementaryFig7.m]

%% Load and plot source data for Supplementary Figure 7 
%(Behavioral, neuromagnetic prediction effects, and neuromagnetic 
%Sensory History Integration (SHI) effects for each sequence beta level

%Baumgarten et al. (2020): Neural integration underlying naturalistic
%prediction flexibly adapts to varying sensory input rate

%Corresponding source code in script: 
%NASTD_MEG_Behav_Main.m for behavioral analysis 
%NASTD_MEG_Prediction_Main.m for prediction analysis 
%NASTD_MEG_SensoryHistoryIntegration_Main.m for SHI analysis

%% Load in source data
input_dir = '/isilon/LFMI/VMdrive/Thomas/NaturalisticAuditorySequences_ToneDuration(NAS_TD)/Demo_SourceData/';
load([input_dir 'SupplementaryFig7_SourceData.mat']);

%% Supplementary Figure 7a - behavioral effects (Final tone pitch likelihood (FTPL) rating per sequence beta)

%Loaded Data: 
    %MeanResp_FTPLrating_perTD_perBeta{ToneDur} = group-average FTPLrating
        %per sequence beta level for each tone duration
    %SEMResp_FTPLrating_perTD_perBeta{ToneDur} = SEM (across subjects) for
        %FTPLrating per sequence beta level for each tone duration
    %MeanResp_FTPLrating_perBetaPredp34{Beta}{p*34}(subject, p34) =
        %single-subejct FTPL ratings per p*34 and p34 for each sequence
        %beta level

%Set parameters
tonedur_text = {'all' '0.15' '0.3' '0.6'};
seqBeta_text = {'0.5' '0.99' '1.5'};
p34_text = {'-3','-2','-1','1','2','3'};
predp34_text = {'low','med','high'};
NumSubs = 20;

%Fig. 7a1 - FTPLrating per sequence beta for each tone duration
h = figure;
% set(gcf,'units','normalized','outerposition',[0 0 1 1]) %full screen
set(gcf,'Renderer','painters');

linecolor = {[0 0 0],[0.75, 0.75, 0.75],[0.25, 0.25, 0.25],[0.2, 0, 0]};

for i_tonedur = 1:length(tonedur_text)
    hold on;
    e = errorbar(1:3, MeanResp_FTPLrating_perTD_perBeta{i_tonedur}, ...
        SEMResp_FTPLrating_perTD_perBeta{i_tonedur});
    e.Color = linecolor{i_tonedur};
    e.LineWidth = 3;
    e.XData = e.XData+(i_tonedur*0.025);
end

ylim([2.5 4])
xlim([0.5 3.5])
set(gca,'XTick',[1 2 3])
set(gca,'XTickLabel', {'0.5','0.99','1.5'},'FontSize',12)
xlabel('Sequence Beta Level','FontSize',12)
set(gca,'YTick',[2.75 3 3.25 3.5 3.75])
ylabel('FTPL rating','FontSize',12)
legend({'All TD', '150ms TD','300ms TD','600ms TD'},'FontSize',12)
suptitle(['Behavioral FTPL rating (Avg/SEM; n = ' ...
    num2str(NumSubs) ') per sequence Beta level for each Tone Duration'])

%Fig. 7a2 - FTPLrating per p34 for each p*34 condition per sequence beta
h = figure;
% set(gcf,'units','normalized','outerposition',[0 0 1 1]) %full screen
set(gcf,'Renderer','painters');
CounterSubplot = 0;
DimSubplot = [3,1];

for i_seqBeta = 1:length(seqBeta_text)    
  
    linecolor = {[0 0 1],[0 1 1],[1 1 0]};
    
    CounterSubplot = CounterSubplot + 1;
    sp = subplot(DimSubplot(1), DimSubplot(2),CounterSubplot);
    
    for i_predp34 = 1:length(predp34_text)
        hold on;
        e = errorbar(1:6, [mean(MeanResp_FTPLrating_perBetaPredp34{i_seqBeta}{i_predp34})], ...
            [std(MeanResp_FTPLrating_perBetaPredp34{i_seqBeta}{i_predp34})/sqrt(NumSubs)]);
        e.Color = linecolor{i_predp34};
        e.LineWidth = 3;
    end
    ylim([1 5])
    xlim([0 7])
    set(gca,'XTick',[1 2 3 4 5 6])
    set(gca,'XTickLabel', {'220','277','349','554','698','880'},'FontSize',12)
    xlabel('p34 [Hz]')
    ylabel('FTPL rating','FontSize',12)
    title(['FTPLrating per p34 & p*34 for seqBeta: ' seqBeta_text{i_seqBeta}])
    if CounterSubplot == 1
        legend({'p*34: low','p*34: med','p*34: high'},'Location','best')
    end
    
end

suptitle(['Behavioral FTPLrating p34-p*34 interaction effect (Avg/SEM; n = ' ...
    num2str(NumSubs) ') per sequence Beta levels'])

%% Supplementary Figure 7b - Neuromagnetic Prediction Effects
%Data:
    %clusters_Prediction{Sequence Beta}{Time window} = output from clusters
    %statistic analysis containing input group-level t-values (group-level
    %comparison of regression coefficients per sensor and time window) and
    %output cluster information (location, significance)

%Set parameters
seqBeta_text = {'0.5' '0.99' '1.5'};
NumSubs = 20;
windows = [1 30; 31 60; 61 90]; %Time windows (samples)
samplingFreq = 600;
pval_clusterplotting = 0.025; %pval determining sign. sensors in topoplot (two-tailed test at p < 0.05)

%Plot topoplots (1 per sequence beta and time window)
for i_seqBeta = 1:length(seqBeta_text)
    
    %Set color scaling
    absmax_plot = -Inf;
    absmin_plot = +Inf;
    for i_win = 1:length(clusters_Prediction{i_seqBeta})
        GAvgCluster_topoplot = clusters_Prediction{i_seqBeta}{i_win}.inputs.topo_stat;
        
        if max(abs(GAvgCluster_topoplot)) > absmax_plot
            absmax_plot = round(max(abs(GAvgCluster_topoplot)),2);
        end
        if min(abs(GAvgCluster_topoplot)) < absmin_plot
            absmin_plot = round(min(abs(GAvgCluster_topoplot)),2);
        end
    end
    
    for i_win = 1:length(clusters_Prediction{i_seqBeta})
        %Determine TW parameters for text plotting
        w1 = num2str(1000 * windows(i_win, 1) / samplingFreq , 3 );
        w2 = num2str(1000 * windows(i_win, 2) / samplingFreq , 3 );
        win_text = [w1 '-' w2 'ms'];
                
        %Determine if cluster is significant and thus plotted
        n_cluster2plot = 0;
        cluster_sensorindices = [];
        for i_cluster = 1:clusters_Prediction{i_seqBeta}{i_win}.nClusters%
            cluster_pval = clusters_Prediction{i_seqBeta}{i_win}.cluster_pval(i_cluster);
            if cluster_pval < pval_clusterplotting
                n_cluster2plot = n_cluster2plot + 1;
                cluster_sensorindices = ...
                    [cluster_sensorindices,  ...
                    clusters_Prediction{i_seqBeta}{i_win}.cluster_sensors{i_cluster}];
                cluster_size(n_cluster2plot) = ...
                    clusters_Prediction{i_seqBeta}{i_win}.cluster_size(i_cluster);
            end
        end
        
        %Set up topoplot struct
        topo_plot = clusters_Prediction{i_seqBeta}{i_win}.inputs.topo_stat; %Copy prediction stats for all sens
        dat = make_ft_struct(topo_plot', 'timelock', input_dir);
        
        dat.time   = 0;
        
        cfg = [];
        cfg.layout    = 'CTF275.lay';
        cfg.comment   = 'no';
        cfg.colorbar  = 'yes';
        cfg.zlim      = [absmin_plot absmax_plot];
        cfg.zlim      = [-5 5];
        cfg.highlight           = 'on';
        cfg.highlightcolor      = [0.9 0.9 0.9];
        cfg.highlightsymbol     = '.';
        cfg.highlightsize       = 30;
        cfg.highlightchannel = dat.label(cluster_sensorindices);
        
        dat.avg = clusters_Prediction{i_seqBeta}{i_win}.inputs.topo_stat'; 
        
        %Plot topoplot
        h = figure;
%         set(gcf,'units','normalized','outerposition',[0 0 1 1])
        ft_topoplotER(cfg, dat);
        
        %Add title
        if n_cluster2plot == 0
            cluster_size_text = 'No significant clusters';
        else
            cluster_size_text = [];
            for i_cluster = 1:n_cluster2plot
                cluster_size_text = [cluster_size_text num2str(cluster_size(i_cluster))];
                if i_cluster < n_cluster2plot
                    cluster_size_text = [cluster_size_text ', '];
                end
            end
        end

        title({['Group-level neuromagnetic prediction correlates for Sequence Beta Level ' seqBeta_text{i_seqBeta}], ...
            ['Cluster-corrected (p < ' num2str(pval_clusterplotting) ...
            '; Cluster sizes = ' cluster_size_text ' ; TW: ' win_text]})

    end    
end

%% Supplementary Figure 7c - Neuromagnetic SHI Effects
%Data:
    %clusters_SHI{Sequence Beta}{Time window} = output from clusters
    %statistic analysis containing input group-level Kprime-values and
    %output cluster information (location, significance)

%Set parameters
seqBeta_text = {'0.5' '0.99' '1.5'};
NumSubs = 20;
windows = [1 30; 31 60; 61 90]; %Time windows (samples)
samplingFreq = 600;
pval_clusterplotting = 0.05; %pval determining sign. sensors in topoplot (one-tailed test at p < 0.05)

%Plot topoplots (1 per sequence beta and time window)
for i_seqBeta = 1:length(seqBeta_text)
    
    %Set color scaling
    absmax_plot = -Inf;
    absmin_plot = +Inf;
    for i_win = 1:length(clusters_SHI{i_seqBeta})
        GAvgCluster_topoplot = clusters_SHI{i_seqBeta}{i_win}.inputs.topo_stat;
        
        if max(abs(GAvgCluster_topoplot)) > absmax_plot
            absmax_plot = round(max(abs(GAvgCluster_topoplot)),2);
        end
        if min(abs(GAvgCluster_topoplot)) < absmin_plot
            absmin_plot = round(min(abs(GAvgCluster_topoplot)),2);
        end
    end
    
    for i_win = 1:length(clusters_SHI{i_seqBeta})
        %Determine TW parameters for text plotting
        w1 = num2str(1000 * windows(i_win, 1) / samplingFreq , 3 );
        w2 = num2str(1000 * windows(i_win, 2) / samplingFreq , 3 );
        win_text = [w1 '-' w2 'ms'];
                
        %Determine if cluster is significant and thus plotted
        n_cluster2plot = 0;
        cluster_sensorindices = [];
        for i_cluster = 1:clusters_SHI{i_seqBeta}{i_win}.nClusters%
            cluster_pval = clusters_SHI{i_seqBeta}{i_win}.cluster_pval(i_cluster);
            if cluster_pval < pval_clusterplotting
                n_cluster2plot = n_cluster2plot + 1;
                cluster_sensorindices = ...
                    [cluster_sensorindices,  ...
                    clusters_SHI{i_seqBeta}{i_win}.cluster_sensors{i_cluster}];
                cluster_size(n_cluster2plot) = ...
                    clusters_SHI{i_seqBeta}{i_win}.cluster_size(i_cluster);
            end
        end
        
        %Set up topoplot struct
        topo_plot = clusters_SHI{i_seqBeta}{i_win}.inputs.topo_stat; %Copy prediction stats for all sens
        dat = make_ft_struct(topo_plot', 'timelock', input_dir);
        
        dat.time   = 0;
        
        cfg = [];
        cfg.layout    = 'CTF275.lay';
        cfg.comment   = 'no';
        cfg.colorbar  = 'yes';
        cfg.zlim      = [absmin_plot absmax_plot];
        cfg.zlim      = [4 8];
        cfg.highlight           = 'on';
        cfg.highlightcolor      = [0.9 0.9 0.9];
        cfg.highlightsymbol     = '.';
        cfg.highlightsize       = 30;
        cfg.highlightchannel = dat.label(cluster_sensorindices);
        
        dat.avg = clusters_SHI{i_seqBeta}{i_win}.inputs.topo_stat'; 
        
        %Plot topoplot
        h = figure;
%         set(gcf,'units','normalized','outerposition',[0 0 1 1])
        ft_topoplotER(cfg, dat);
        
        %Add title
        if n_cluster2plot == 0
            cluster_size_text = 'No significant clusters';
        else
            cluster_size_text = [];
            for i_cluster = 1:n_cluster2plot
                cluster_size_text = [cluster_size_text num2str(cluster_size(i_cluster))];
                if i_cluster < n_cluster2plot
                    cluster_size_text = [cluster_size_text ', '];
                end
            end
        end

        title({['Group-level Kprime-values for Sequence Beta Level ' seqBeta_text{i_seqBeta}], ...
            ['Cluster-corrected (p < ' num2str(pval_clusterplotting) ...
            '; Cluster sizes = ' cluster_size_text ' ; TW: ' win_text]})

    end    
end
