# Supplementary material for: Neural integration underlying naturalistic prediction flexibly adapts to varying sensory input rate
Source: Nat Commun. 2021 May 11;12:2643. doi: 10.1038/s41467-021-22632-z (PMC8113607; doi:10.1038/s41467-021-22632-z)
Supplement: Supplementary file 3 — Source data and code for figures [file 41467_2021_22632_MOESM3_ESM.zip › NCOMMS-20-28777A_Demo_SourceData/Fig6.m]

%% Load and plot source data for Figure 6 
%(Correlating behavioral and neural sensory history dependence)

%Baumgarten et al. (2020): Neural integration underlying naturalistic
%prediction flexibly adapts to varying sensory input rate

%Corresponding source code in script: NASTD_MEG_Corr_Main.m

%% Load in source data
input_dir = '/isilon/LFMI/VMdrive/Thomas/NaturalisticAuditorySequences_ToneDuration(NAS_TD)/Demo_SourceData/';
load([input_dir 'Fig6_SourceData.mat']);

%Loaed Data:
%clusterSOI{time window} = struct containing the sensor indices of predetermined
    %prediction effect sensor-cluster (Fig. 3A). Used to restrict analyses 
    %to specifc sensor-cluster
%Correlation_Kprime_Fstat = struct containing rho and p-values (uncorrected
    %and FDR-corrected) for prediction effect sensor-cluster and cluster
    %determined by entire sensor-array analysis.
%Fstat_FTPLratingInteraction = Single-subject F-statistics for the
    %interaction effect between predicted theoretically optimal final tone 
    %(p*34) and presented final tone (p34) on behavioral FTPL ratings. 
    %Used as indictor of behavioral sensory history dependence effect.
 %Kprime_allsensors{time window} = experimental Kprime values for all subjects per
    %sensor.

%Set parameters
windows = [1 30; 31 60; 61 90]; %Time windows (samples)
samplingFreq = 600;
pval_clusterplot = 0.025; %pval determining sign. sensors in topoplot (two-tailed test at p < 0.05)

%% Fig. 6a: Spearman correlation Kprime & F-statistic for
%predictive processing clusters from the 300 ms tone duration

%Find limit to scale axes
Xlim = 0; %Kprime avg. across predictive processing clusters
for i_win = 1:length(windows)
    for i_cluster = 1:length(Correlation_Kprime_Fstat.predproccluster.rho{i_win})
        if ceil(max(mean(Kprime_allsensors{i_win}(:,clusterSOI{i_win}.i_SensperCluster{i_cluster}),2))) > Xlim
            Xlim = ceil(max(mean(Kprime_allsensors{i_win}(:,clusterSOI{i_win}.i_SensperCluster{i_cluster}),2)));
        end
    end
end
Ylim = ceil(max(Fstat_FTPLratingInteraction)); 

%Set up figure
h = figure;
% set(gcf,'units','normalized','outerposition',[0 0 1 1])
subplot_position = 0;

%Set up subplot for each time window
for i_win = 1:2 %Focus on first two time windows
    
    %Label ti,e windows
    w1 = num2str( 1000 * windows(i_win, 1) / samplingFreq , 3 );
    w2 = num2str( 1000 * windows(i_win, 2) / samplingFreq , 3 );
    win_title = ['TW = [' w1 '-' w2 'ms]'];
        
    for i_cluster = 2 %only right clusters
        
        %Read out data points
        plotK = mean(Kprime_allsensors{i_win}(:,clusterSOI{i_win}.i_SensperCluster{i_cluster}),2);
        plotF = Fstat_FTPLratingInteraction;
        
        %compute polynomial fit
        fitPts = polyfit(plotK,plotF,1);
        minx = 0;
        maxx = max(plotK)+1;
        miny = minx*fitPts(1) + fitPts(2);
        maxy = maxx*fitPts(1) + fitPts(2);        
       
        subplot_position = subplot_position + 1;
        subplot(2, 1, subplot_position);
        
        scatter(plotK, plotF, 150, 'filled', 'k', 'MarkerFaceAlpha', 0.6);
        hold on
        plot([minx maxx], [miny, maxy])
        xlim([0 Xlim])
        ylim([0, Ylim])
        xlabel('Kprime')
        ylabel('F-statistic')
        t = title({['Time window: ' win_title '; Cluster#: ' num2str(i_cluster)],...
            ['rho = ' num2str(round(Correlation_Kprime_Fstat.predproccluster.rho{i_win}{i_cluster},2)) ...
            '; p = ' num2str(round(Correlation_Kprime_Fstat.predproccluster.pval_uncorrected{i_win}{i_cluster},3)) ...
            '; p(FDR) =' num2str(round(Correlation_Kprime_Fstat.predproccluster.pval_FDRcorrected{i_win}{i_cluster},3))]});
        set(t,'FontSize',12)
        
%         pos = get(gca, 'Position');
%         pos(3) = pos(3)*0.75;
%         pos(4) = pos(4)*0.75;        
%         set(gca, 'Position', pos);
    end
end
s = suptitle({['Correlation (Spearman):'],...
    ['Kprime (Averaged across Predictive processing cluster sensors and tone durations)'], ...
    ['& F-statistic (FTPL rating, p34-p*34 interaction effect) across subjects']});
set(s,'FontSize',16)
set(s,'Interpreter', 'none')

%% Fig. 6b: Spearman correlation Kprime - F-statistic computed for entire sensor-array
for i_win = 1:length(windows)
    
    %Determine label for time window
    w1 = num2str( 1000 * windows(i_win, 1) / samplingFreq , 3 );
    w2 = num2str( 1000 * windows(i_win, 2) / samplingFreq , 3 );
    
    %Create topoplot file with rho-values per sensor for each time window
    Rhovalues_topoplot = Correlation_Kprime_Fstat.entirearray{i_win}.inputs.topo_stat;
    
    dat = make_ft_struct(Rhovalues_topoplot, 'timelock', input_dir);
    
    %Determine cluster significance
    n_cluster2plot = 0;
    cluster_sensorindices = [];
    
    for i_cluster = 1:Correlation_Kprime_Fstat.entirearray{i_win}.nClusters
        cluster_pval = Correlation_Kprime_Fstat.entirearray{i_win}.cluster_pval(i_cluster); 
        if cluster_pval < pval_clusterplot 
            n_cluster2plot = n_cluster2plot + 1;
            cluster_sensorindices = ...
                [cluster_sensorindices; Correlation_Kprime_Fstat.entirearray{i_win}.cluster_sensors{i_cluster}];
            cluster_size(n_cluster2plot) = ...
                Correlation_Kprime_Fstat.entirearray{i_win}.cluster_size(i_cluster);
        end
    end
    
    %Plot topoplot with highlighted sign. cluster
    cfg             = [];
    cfg.layout      = 'CTF275.lay';
    cfg.colorbar    = 'yes';
    cfg.comment     = 'no';
    cfg.zlim        = [-1 1];
    
    if n_cluster2plot ~= 0
        cfg.highlight        = 'on';
        cfg.highlightchannel = dat.label(cluster_sensorindices);
        cfg.highlightsymbol  = '.';
        cfg.highlightcolor   = [0.9 0.9 0.9];
        cfg.highlightsize    = 30;
    end
    
    h=figure;
%     set(gcf,'units','normalized','outerposition',[0 0 1 1])
    fontsize = 15;
    ft_topoplotER(cfg, dat);
    
    if n_cluster2plot == 0
        cluster_size_text = '0 ';
    else
        cluster_size_text = [];
        for i_cluster = 1:n_cluster2plot
            cluster_size_text = [cluster_size_text num2str(cluster_size(i_cluster))];
            if i_cluster < n_cluster2plot
                cluster_size_text = [cluster_size_text ', '];
            end
        end
    end
    
    %Add title
    title({['Correlation (Spearman): Sensor-wise Kprime (averaged across tone durations) ' ...
        '& F-statistic (FTPL rating, p34-p*34 interaction effect'] ...
        ['Cluster corrected (p < ' num2str(pval_clusterplot) '  ' ...
        cluster_size_text ' sign. sensors'],...
        ['Time window = [' w1 ' ms - ' w2 ' ms]; ']}, ...
        'FontSize', fontsize);
end
