# Supplementary material for: Neural integration underlying naturalistic prediction flexibly adapts to varying sensory input rate
Source: Nat Commun. 2021 May 11;12:2643. doi: 10.1038/s41467-021-22632-z (PMC8113607; doi:10.1038/s41467-021-22632-z)
Supplement: Supplementary file 3 — Source data and code for figures [file 41467_2021_22632_MOESM3_ESM.zip › NCOMMS-20-28777A_Demo_SourceData/SupplementaryFig4.m]

%% Load and plot source data for Supplementary Figure 4
%(Neuromagnetic sensory history intergation effects per tone duration)

%Baumgarten et al. (2020): Neural integration underlying naturalistic
%prediction flexibly adapts to varying sensory input rate

%Corresponding source code in script: NASTD_MEG_SensoryHistoryIntegration_Main.m

%% Load in source data
input_dir = '/isilon/LFMI/VMdrive/Thomas/NaturalisticAuditorySequences_ToneDuration(NAS_TD)/Demo_SourceData/';
load([input_dir 'SupplementaryFig4_SourceData.mat']);

%Data:
%clusters_Exp = sensor-clusters showing significant SHI effects for
%the 150 ms (Supplementary Figure 4a),  the 300 ms (Supplementary Figure 4b),
%and 600 ms (Supplementary Figure 4c) tone duration
%Dimensions = clusters_Exp{Tone Duration}{Experiment Half}{Time Window}

tonedur_text = {'0.15', '0.3', '0.6'}; %TD length [s]
windows = [1 30; 31 60; 61 90; 91 120; 121 150; 151 180; 181 210; ...
    211 240; 241 270; 271 300; 301 330; 331 360]; %Time windows [samples]
pval_clusterplotting = 0.05; %pval determining sign. sensors in topoplot (one-tailed test at p < 0.05)
samplingFreq = 600; %MEG sampline frequency [Hz]

%% Plot topoplots (1 for each tone duration)
for i_tonedur = 1:length(tonedur_text)
    
    absmax_plot = 0;
    
    for i_win = 1:length(clusters_Exp{i_tonedur})
        Num_cluster2plot = 0;
        
        %Determine clusters to be plotted
        for i_cluster = 1:clusters_Exp{i_tonedur}{i_win}.nClusters 
            cluster_p = clusters_Exp{i_tonedur}{i_win}.cluster_pval(i_cluster); 
            if cluster_p < pval_clusterplotting 
                Num_cluster2plot = Num_cluster2plot + 1; 
                Cluster_SensIndices = ...
                    clusters_Exp{i_tonedur}{i_win}.cluster_sensors{i_cluster}; 
                
                topo_plot(Cluster_SensIndices) = ...
                    clusters_Exp{i_tonedur}{i_win}.inputs.topo_stat(Cluster_SensIndices); 
                Cluster_NumSens(Num_cluster2plot) = ...
                    clusters_Exp{i_tonedur}{i_win}.cluster_size(i_cluster);
            end
        end
        
        %Read out maximum stat size to determine upper limit for scaling
        if Num_cluster2plot > 0
            if max(abs(topo_plot)) > absmax_plot
                absmax_plot = max(abs(topo_plot));
            end
        end
        
        %Update this for each window to find upper limit for scaling across windows
        topo_plot = clusters_Exp{i_tonedur}{i_win}.inputs.topo_stat;
        if max(abs(topo_plot)) > absmax_plot
            absmax_plot = max(abs(topo_plot));
        end
        
    end
    absmax_plot = round(absmax_plot);
    
    %Create topoplot structure with group-avg SHI effects per sensor
    %and highlight significant sensor-clusters
    for i_win = 1:length(clusters_Exp{i_tonedur})
        
        %Dtermine time window label
        w1 = num2str( 1000 * windows(i_win, 1) / samplingFreq , 3 );
        w2 = num2str( 1000 * windows(i_win, 2) / samplingFreq , 3 );
        
        %Read out indices and number of sensors per cluster
        nSensors = length(clusters_Exp{i_tonedur}{1}.topo_cluster);
        topo_plot = clusters_Exp{i_tonedur}{i_win}.inputs.topo_stat; 
        
        nClusterPlot = 0;
        Cluster_SensIndices = [];
        
        for i_cluster = 1:clusters_Exp{i_tonedur}{i_win}.nClusters 
            cluster_p(i_cluster) = clusters_Exp{i_tonedur}{i_win}.cluster_pval(i_cluster);
            if cluster_p(i_cluster) < pval_clusterplotting 
                nClusterPlot = nClusterPlot + 1;
                Cluster_SensIndices = ...
                    [Cluster_SensIndices clusters_Exp{i_tonedur}{i_win}.cluster_sensors{i_cluster}];
                Cluster_NumSens(nClusterPlot) = ...
                    clusters_Exp{i_tonedur}{i_win}.cluster_size(i_cluster);
            end
        end
        
        %Set up structure for topoplot
        data_topoplot = make_ft_struct(topo_plot', 'timelock', input_dir);
        
        %Plot topoplot
        cfg = [];
        cfg.layout    = 'CTF275.lay';
        cfg.colorbar  = 'yes';
        cfg.comment   = 'no';
        cfg.zlim = [-absmax_plot, absmax_plot];
        cfg.zlim = [4, 8];
        
        cfg.highlight        = 'on';
        cfg.highlightchannel = data_topoplot.label(Cluster_SensIndices);
        cfg.highlightsymbol  = '.';
        cfg.highlightcolor   = [1 1 1];
        cfg.highlightsize    = 30;
        
        h=figure;
%         set(gcf,'units','normalized','outerposition',[0 0 1 1])
        fontsize = 15;
        
        ft_topoplotER(cfg, data_topoplot);
        
        %Add title
        if nClusterPlot == 0
            cluster_size_text = 'No significant clusters';
        else
            cluster_size_text = [];
            for i_cluster = 1:nClusterPlot
                cluster_size_text = [cluster_size_text num2str(Cluster_NumSens(i_cluster))];
                if i_cluster < nClusterPlot
                    cluster_size_text = [cluster_size_text ', '];
                end
            end
        end
        
        title({['Group-level neuromagnetic correlates of sequence history integration (Cluster-corrected)'],...
            [tonedur_text{i_tonedur} '; ERF TW = [' w1 ' ms - ' w2 ' ms]; '], ...
            ['Cluster p-val < ' num2str(pval_clusterplotting) '; Cluster size (sensors) = ' cluster_size_text]}, ...
            'FontSize', fontsize);
        
    end
end
