# Supplementary material for: Neural integration underlying naturalistic prediction flexibly adapts to varying sensory input rate
Source: Nat Commun. 2021 May 11;12:2643. doi: 10.1038/s41467-021-22632-z (PMC8113607; doi:10.1038/s41467-021-22632-z)
Supplement: Supplementary file 3 — Source data and code for figures [file 41467_2021_22632_MOESM3_ESM.zip › NCOMMS-20-28777A_Demo_SourceData/Fig2.m]

%% Load and plot source data for Figure 2
%(Behavioral prediction task performance across all and per tone duration)

%Baumgarten et al. (2020): Neural integration underlying naturalistic
%prediction flexibly adapts to varying sensory input rate

%Corresponding source code in script: NASTD_MEG_Behav_Main.m

%Load in source data
input_dir = '/isilon/LFMI/VMdrive/Thomas/NaturalisticAuditorySequences_ToneDuration(NAS_TD)/Demo_SourceData/';
load([input_dir 'Fig2_SourceData.mat']);

%Loaded Data: 
    %response_FTPLrating{Tone duration}(subject, p*34, p34)
    %response_FTPLrating_mean{Tone duration}(p*34,p34)
    %response_FTPLrating_sem{Tone duration}(p*34,p34)
    
%Set necessary parameters
NumSubs = 20;
tonedur_text = {'All' '150 ms' '300 ms' '600 ms'};
mean_predp34 = [5.9327    6.0868    6.22160]; %predicted theoretically optimal tone pitch (p*34) [log(Hz)]
presentedp34 = [5.3936    5.6247    5.8557    6.3178    6.5489    6.7799]; %mean presented tone pitch (p34) [log(Hz)]

%Plot Final Tone Pitch Likelihood (FTPL) Ratings as a function of
%presented final tone (p34) and predicted theoretically predicted final tone (p*34)
%averaged across all tone duration conditions

label_xaxis = {'220' '277' '349' '554' '698' '880'};
etitle = {'pred p34 = low', 'pred p34 = med', 'pred p34 = high',};
colors = {'bv-' 'co-' 'y^-'};
colors_line = {'b-' 'c-' 'y-'};
pred_colors = {'bs', 'cs', 'ys'};

for i_tonedur = 1:length(tonedur_text)
    
    h = figure;
    set(gcf,'units','normalized','outerposition',[0 0 1 1])
   
    for i_pred = 1:3
        hold on;
        e = errorbar(presentedp34, ...
            response_FTPLrating_mean{i_tonedur}(i_pred,:), ...
            response_FTPLrating_sem{i_tonedur}(i_pred,:), ...
            colors{i_pred}, 'LineWidth', 3, 'MarkerSize', 5);
        e.LineWidth = 3;
    end
    
    hl = legend(etitle, 'Location', 'NorthEast');
    set(hl, 'box', 'off')
    set(hl, 'FontSize', 25)
    set(0,'DefaultLegendAutoUpdate','off')
    
    for i_pred = 1:3        
        %Optional: Add individual data
        for i_sub = 1:NumSubs
            hold on;
            %plot individual data points
            scatter(presentedp34 - ((0.03*i_pred) - 0.06), ...
                squeeze(response_FTPLrating{i_tonedur}(i_sub,i_pred,:))', ...
                'o',pred_colors{i_pred},'filled')
%             %plot line connecting data points
%             plot(presentedp34 - ((0.03*i_pred) - 0.06), ...
%                 squeeze(response_FTPLrating{i_tonedur}(i_sub,i_pred,:))', ...
%                 colors_line{i_pred},'LineWidth',1)
        end
        
        xlabel('Final tone pitch (p34) [Hz]')
        ylabel('Final tone pitch likelihood rating')
        ylim([1 5])
        yticks([1 2 3 4 5])
        xlim([log(200) log(950)])
        set(gca,'XTick',presentedp34)
        set(gca,'XTickLabel', label_xaxis)
        title(['FTPLrating per p*34 - Tone Duration: ' tonedur_text{i_tonedur}]);        
    end
    
    %Add pitch of p*34 on x-axis
    hold on
    for i_pred = 1:3
        plot(mean_predp34(i_pred), 1, pred_colors{i_pred}, ...
            'LineWidth', 5,'MarkerSize', 10)
        hold on
    end  
end
