# Supplementary material for: Neural integration underlying naturalistic prediction flexibly adapts to varying sensory input rate
Source: Nat Commun. 2021 May 11;12:2643. doi: 10.1038/s41467-021-22632-z (PMC8113607; doi:10.1038/s41467-021-22632-z)
Supplement: Supplementary file 4 — Source data for Figure 2 [file 41467_2021_22632_MOESM4_ESM.xlsx]

## Sheet: Sheet1
	FTPL ratings averaged across subjects								FTPL ratings SEM across subjects																		FTPL ratings per subject
Figure 2a																										All TD
All TD									All TD																				220 Hz	277 Hz	349 Hz	554 Hz	698 Hz	880 Hz					220 Hz	277 Hz	349 Hz	554 Hz	698 Hz	880 Hz					220 Hz
		220 Hz	277 Hz	349 Hz	554 Hz	698 Hz	880 Hz				220 Hz	277 Hz	349 Hz	554 Hz	698 Hz	880 Hz										p*34	Low	S1	3.7222	3.7647	4.2222	3.3333	2	1.1111		p*34	Medium	S1	2.1111	3.3333	4.3889	4.2222	2.8889	1.5		p*34	High	S1	1.6111
p*34	Low	3.5382	3.5549	3.7123	3.3232	2.606	2.05		p*34	Low	0.2551	0.2457	0.2452	0.2534	0.2729	0.257												S2	3.9444	3.8889	4	3.625	1.8889	1.1111				S2	2.4444	3.0556	3.8333	3.6111	3	2.0556				S2	1.6111
	Medium	2.6985	3.2028	3.6275	3.5673	3.2222	2.4891			Medium	0.2787	0.2642	0.2415	0.2486	0.2676	0.2825												S3	3.5556	4.2222	4.4444	3.8889	3.1765	1.7778				S3	2.5	3.8333	4.6111	4.5	4.0556	3.1111				S3	2.7778
	High	2.3884	2.6944	3.1194	3.4227	3.4613	3.5889			High	0.2584	0.2643	0.2441	0.2503	0.2477	0.2625												S4	2.6111	2.5556	2.7222	3	2.5	1.8889				S4	2.4444	2.5	2.8333	2.5556	2.3889	2.2778				S4	2.1765
																												S5	3.3333	3.7778	3.8333	3.8333	2.2778	1.8889				S5	2.4706	3.4444	4	4.2778	3.2222	2.3333				S5	1.7222
Figure 2b																												S6	3.7222	3.5556	3.6667	2.5556	1.7778	1.2222				S6	2.2778	2.6111	3.1667	3.5	3.0556	1.3333				S6	1.6111
150 ms TD									150 ms TD																			S7	4.5556	4.6667	3.6667	3.9444	3.2222	2.3333				S7	2.8889	3.5556	3.8824	3.9444	3.3889	2.3333				S7	3.5
		220 Hz	277 Hz	349 Hz	554 Hz	698 Hz	880 Hz				220 Hz	277 Hz	349 Hz	554 Hz	698 Hz	880 Hz												S8	2.7222	3.1667	3.6667	2.5	2.7222	2.1667				S8	2.0556	3.5556	3.6667	3.7222	3.2222	2.2778				S8	1.8333
p*34	Low	3.425	3.4	3.7283	3.525	2.9167	2.4167		p*34	Low	0.3903	0.3779	0.352	0.3724	0.4446	0.4167												S9	4.1111	3.5556	3.9444	3.6111	3.1111	1.6111				S9	2.3889	3.6667	3.8889	4.0556	3.6111	2.7059				S9	2.1111
	Medium	3.0133	3.2583	3.8167	3.7083	3.4683	2.9917			Medium	0.4399	0.4326	0.3403	0.3653	0.4466	0.4505												S10	4.0556	3.7778	3.7778	3	2.3889	1.8889				S10	3	3.1667	3.7778	3.3889	3.1111	2.3333				S10	1.8333
	High	2.4967	2.85	3.225	3.55	3.4083	3.5417			High	0.4083	0.4519	0.4388	0.4763	0.3797	0.4294												S11	3.7647	3.9444	3.9412	3.1176	2.6111	2.3889				S11	3.2778	3.9444	3.8333	3.2353	3.3333	3.1765				S11	2.9444
																												S12	3.5	4.1111	4	3.6667	2.5	1.6111				S12	2.3333	3.2778	3.7778	3.1667	3.2222	2.2222				S12	1.6471
300 ms TD									300 ms TD																			S13	3.4444	3.8889	4.0556	3.3889	2.8333	1.5				S13	3.1667	3.7222	3.9444	3.8889	3.6667	2.1765				S13	2.0556
		220 Hz	277 Hz	349 Hz	554 Hz	698 Hz	880 Hz				220 Hz	277 Hz	349 Hz	554 Hz	698 Hz	880 Hz												S14	3.8333	3.6667	3.6667	3.4444	2.5556	2.1667				S14	1.8333	2.2778	3.5556	3.8333	3.1111	2				S14	1.2222
p*34	Low	3.375	3.4583	3.595	3.1617	2.4333	1.9417		p*34	Low	0.481	0.4315	0.4318	0.4366	0.4149	0.3755												S15	2.1111	1.9444	3.5	2.5	1.9444	1.6111				S15	2.7778	2.6111	3	2.8333	3.3889	1.7778				S15	2.9444
	Medium	2.525	3.2083	3.4183	3.565	3.1417	2.31			Medium	0.4378	0.3915	0.4743	0.4126	0.4114	0.4452												S16	3.6667	3.3333	3.7778	2.6667	3.0556	2.7222				S16	2.9444	3	2.5556	3.3333	3.5	3.3333				S16	2.1667
	High	2.425	2.6833	3.1	3.3717	3.3867	3.6			High	0.4354	0.42	0.4256	0.3818	0.4247	0.4581												S17	3	2.6667	2.7222	3.1111	3.2222	2.9444				S17	2.6667	2.8889	3.3333	3	2.8889	2.3333				S17	3.3333
																												S18	3.2222	2.7778	2.8333	3.2778	2.6667	2.6667				S18	2.5	2.5556	3.3333	2.9444	2.8889	2.9444				S18	2.9444
600 ms TD									600 ms TD																			S19	3.6667	4.2778	4.25	3.9444	3.4444	2.6667				S19	4.0556	4	4	3.6667	3.8333	3.3333				S19	3.9444
		220 Hz	277 Hz	349 Hz	554 Hz	698 Hz	880 Hz				220 Hz	277 Hz	349 Hz	554 Hz	698 Hz	880 Hz												S20	4.2222	3.5556	3.5556	4.0556	2.2222	3.7222				S20	3.8333	3.0556	3.1667	3.6667	2.6667	4.2222				S20	3.7778
p*34	Low	3.8083	3.815	3.8167	3.2783	2.4667	1.7917		p*34	Low	0.394	0.364	0.4299	0.4197	0.4839	0.4135
	Medium	2.5583	3.1417	3.65	3.425	3.0583	2.175			Medium	0.4619	0.4767	0.3801	0.4419	0.4821	0.3369										150 ms TD
	High	2.2433	2.55	3.0333	3.3467	3.5833	3.625			High	0.3799	0.4406	0.3703	0.418	0.3999	0.3882													220 Hz	277 Hz	349 Hz	554 Hz	698 Hz	880 Hz					220 Hz	277 Hz	349 Hz	554 Hz	698 Hz	880 Hz					220 Hz
																										p*34	Low	S1	3.1667	2.6667	4	3.1667	2.1667	1.1667		p*34	Medium	S1	3.3333	3.5	4.3333	4.1667	4	2.3333		p*34	High	S1	1.8333
																												S2	4.3333	3.1667	4.3333	4.1667	2	1				S2	2.8333	3.1667	4.8333	3.6667	3.2	3.1667				S2	1.8333
																												S3	3.8333	4.1667	4.5	4.1667	3.3333	2				S3	3.5	4.1667	5	4.3333	4.3333	4				S3	3.6667
																												S4	2.3333	3	2.6667	2.5	2.6667	1.8333				S4	2.1667	2	3.1667	2	2.1667	1.6667				S4	1.1667
																												S5	2.6667	4	3.3333	4.6667	2.5	2.1667				S5	2.6	3	4.1667	5	3.5	3.3333				S5	1.3333
																												S6	3.3333	2.8333	3.5	3.1667	2.1667	1.3333				S6	2	2.1667	3	3.1667	2.8333	1.3333				S6	1.3333
																												S7	4.6667	4.6667	3.8333	3.8333	3.6667	2.8333				S7	3.6667	4.3333	3.6667	4.6667	3.5	2.6667				S7	3
																												S8	2	2.5	4	2	2.1667	2				S8	1.8333	3.6667	3.6667	3.8333	3.3333	2.1667				S8	1.1667
																												S9	4	3.5	3.8333	3.8333	3.3333	2.3333				S9	2.5	2.8333	4.3333	4.3333	4.3333	3				S9	3
																												S10	4.3333	3.6667	3.8333	3.8333	3.1667	2.3333				S10	3.6667	4.1667	3.8333	3.1667	3.5	3.6667				S10	2.3333
																												S11	3	3.8333	3.8	3.5	4.1667	3.5				S11	3.3333	3.8333	4	4.1667	3.8333	4				S11	3.3333
																												S12	3.1667	4	4	3.8333	2.1667	1.8333				S12	2.3333	3.5	4	3.6667	3	2.1667				S12	1.6
																												S13	3.1667	3.1667	4.6667	3.6667	3.8333	2				S13	3.6667	3.8333	4	4.5	3.8333	4				S13	2.1667
																												S14	3.3333	4.3333	4.1667	3.3333	3	3				S14	2.3333	1.6667	3.6667	4.3333	4	3				S14	1.6667
																												S15	3	2.3333	3.8333	2.6667	2	2				S15	3.5	3.8333	3.1667	2.8333	3.3333	2.3333				S15	3.1667
																												S16	3.6667	4.1667	3.3333	3.6667	3	3.5				S16	4.3333	2.6667	2.8333	3	3	3				S16	2.1667
																												S17	3	2.5	2	2.6667	3.6667	3				S17	2.3333	3	3.5	2.5	3.3333	2.5				S17	3.6667
																												S18	3	2.3333	2.3333	2.8333	2.6667	2.5				S18	1.6667	2.3333	3.5	2.8333	2.8333	2.5				S18	2.8333
																												S19	4.1667	4.1667	4.6	4.6667	4	3.1667				S19	4.3333	4.1667	4.6667	4.1667	4.3333	4.3333				S19	4.3333
																												S20	4.3333	3	4	4.3333	2.6667	4.8333				S20	4.3333	3.3333	3	3.8333	3.1667	4.6667				S20	4.3333
																										300 ms TD
																													220 Hz	277 Hz	349 Hz	554 Hz	698 Hz	880 Hz					220 Hz	277 Hz	349 Hz	554 Hz	698 Hz	880 Hz					220 Hz
																										p*34	Low	S1	4	4	4.1667	2.8333	2.3333	1		p*34	Medium	S1	1.5	2.8333	4	3.6667	1.6667	1.1667		p*34	High	S1	1.1667
																												S2	3	4.1667	4	3.2	2	1				S2	2.5	3	2.6667	3.5	3.6667	1.6667				S2	1.5
																												S3	3.3333	4	4.5	3.6667	3.1667	1.5				S3	2.1667	3.8333	4.3333	4.6667	4	2.8333				S3	2.5
																												S4	2.5	2.6667	2.5	2.8333	2.5	1.8333				S4	2.5	2.5	2.6667	3.1667	2.3333	2.3333				S4	3.1667
																												S5	3.5	3.5	4.1667	3.3333	2	2				S5	2.1667	3.5	4	3.8333	3	2.3333				S5	1.6667
																												S6	3.8333	3.6667	3.1667	2.3333	1.6667	1				S6	2	2.5	3.5	3.6667	3.1667	1.1667				S6	1.6667
																												S7	4.1667	4.5	3	4	3.5	1.1667				S7	3.1667	3.1667	4.2	4	3.8333	2.6667				S7	3.6667
																												S8	3.3333	3.1667	3.5	2.3333	2.1667	1.6667				S8	1.8333	3.3333	4	3.6667	2.8333	2				S8	1.5
																												S9	4	3	4.3333	3.6667	2.5	1.3333				S9	2.5	4	3.8333	4	3.3333	2.5				S9	1.8333
																												S10	3.3333	3.5	3.1667	2.6667	1.8333	1.8333				S10	2.5	3	3.8333	3	3.3333	1.3333				S10	2
																												S11	3.6667	3.8333	3.6667	3.2	2.1667	2				S11	2.8333	4.1667	3.6667	2.8	3.5	2.2				S11	3
																												S12	3.3333	4.3333	4	3.6667	2.6667	1.5				S12	2.5	3.3333	3.3333	3	3	3				S12	1.6667
																												S13	3.1667	4.1667	3.3333	3.8333	2.1667	1.3333				S13	2.5	4	3.5	4.1667	3.8333	1.8333				S13	2.6667
																												S14	3.8333	3.5	3.1667	3	2.5	2.1667				S14	1.5	2.3333	3.1667	4	2.3333	2				S14	1
																												S15	1.6667	1.5	3.8333	2.3333	1.6667	1.3333				S15	2.1667	2.3333	2.5	2.6667	3.5	2				S15	2.5
																												S16	3.6667	3.1667	4.3333	2.6667	3.1667	2.5				S16	3.1667	3.6667	2.5	3.3333	3.8333	3.1667				S16	2.8333
																												S17	3	1.8333	3.1667	2.8333	3.3333	3.3333				S17	2.8333	2.3333	3.1667	3.3333	2.8333	2				S17	3.5
																												S18	3.1667	2.6667	2.6667	3.3333	2.8333	2.8333				S18	3	3.1667	2.8333	3.3333	2.5	3.1667				S18	3.5
																												S19	3	4.5	4.4	3.6667	3	3.3333				S19	3.8333	3.6667	3.5	3.3333	3.6667	2.8333				S19	3.6667
																												S20	4	3.5	2.8333	3.8333	1.5	4.1667				S20	3.3333	3.5	3.1667	4.1667	2.6667	4				S20	3.5
																										600 ms TD
																													220 Hz	277 Hz	349 Hz	554 Hz	698 Hz	880 Hz					220 Hz	277 Hz	349 Hz	554 Hz	698 Hz	880 Hz					220 Hz
																										p*34	Low	S1	4	4.8	4.5	4	1.5	1.1667		p*34	Medium	S1	1.5	3.6667	4.8333	4.8333	3	1		p*34	High	S1	1.8333
																												S2	4.5	4.3333	3.6667	3.4	1.6667	1.3333				S2	2	3	4	3.6667	2.1667	1.3333				S2	1.5
																												S3	3.5	4.5	4.3333	3.8333	3	1.8333				S3	1.8333	3.5	4.5	4.5	3.8333	2.5				S3	2.1667
																												S4	3	2	3	3.6667	2.3333	2				S4	2.6667	3	2.6667	2.5	2.6667	2.8333				S4	2.2
																												S5	3.8333	3.8333	4	3.5	2.3333	1.5				S5	2.6667	3.8333	3.8333	4	3.1667	1.3333				S5	2.1667
																												S6	4	4.1667	4.3333	2.1667	1.5	1.3333				S6	2.8333	3.1667	3	3.6667	3.1667	1.5				S6	1.8333
																												S7	4.8333	4.8333	4.1667	4	2.5	3				S7	1.8333	3.1667	3.8333	3.1667	2.8333	1.6667				S7	3.8333
																												S8	2.8333	3.8333	3.5	3.1667	3.8333	2.8333				S8	2.5	3.6667	3.3333	3.6667	3.5	2.6667				S8	2.8333
																												S9	4.3333	4.1667	3.6667	3.3333	3.5	1.1667				S9	2.1667	4.1667	3.5	3.8333	3.1667	2.6667				S9	1.5
																												S10	4.5	4.1667	4.3333	2.5	2.1667	1.5				S10	2.8333	2.3333	3.6667	4	2.5	2				S10	1.1667
																												S11	4.5	4.1667	4.3333	2.6667	1.5	1.6667				S11	3.6667	3.8333	3.8333	2.6667	2.6667	3.1667				S11	2.5
																												S12	4	4	4	3.5	2.6667	1.5				S12	2.1667	3	4	2.8333	3.6667	1.5				S12	1.6667
																												S13	4	4.3333	4.1667	2.6667	2.5	1.1667				S13	3.3333	3.3333	4.3333	3	3.3333	1				S13	1.3333
																												S14	4.3333	3.1667	3.6667	4	2.1667	1.3333				S14	1.6667	2.8333	3.8333	3.1667	3	1				S14	1
																												S15	1.6667	2	2.8333	2.5	2.1667	1.5				S15	2.6667	1.6667	3.3333	3	3.3333	1				S15	3.1667
																												S16	3.6667	2.6667	3.6667	1.6667	3	2.1667				S16	1.3333	2.6667	2.3333	3.6667	3.6667	3.8333				S16	1.5
																												S17	3	3.6667	3	3.8333	2.6667	2.5				S17	2.8333	3.3333	3.3333	3.1667	2.5	2.5				S17	2.8333
																												S18	3.5	3.3333	3.5	3.6667	2.5	2.6667				S18	2.8333	2.1667	3.6667	2.6667	3.3333	3.1667				S18	2.5
																												S19	3.8333	4.1667	3.8333	3.5	3.3333	1.5				S19	4	4.1667	3.8333	3.5	3.5	2.8333				S19	3.8333
																												S20	4.3333	4.1667	3.8333	4	2.5	2.1667				S20	3.8333	2.3333	3.3333	3	2.1667	4				S20	3.5
[truncated: 5 more columns]
